# Supplementary material for: Data from a cross-sectional KAP survey on climate change, energy efficiency, and conservation in Tanzania (N = 314; July–August 2025)
Source: Data Brief. 2026 Jun 25;67:113028. doi: 10.1016/j.dib.2026.113028 (PMC13342880; doi:10.1016/j.dib.2026.113028)
Supplement: Supplementary file 1 [file mmc1.csv]

data_source	consent	gender	current_year	birth_year	age	residential_area	region	district	education_status	edu_category	current_edu_level	completed_edu_level	occupation	occupation_other	gps_location	_gps_location_latitude	_gps_location_longitude	_gps_location_altitude	_gps_location_precision	knowledge_causes_climate	knowledge_causes_climate/deforestation	knowledge_causes_climate/emissions	knowledge_causes_climate/agriculture	knowledge_causes_climate/solar	knowledge_causes_climate/natural	knowledge_causes_climate/dk	knowledge_causes_deforestation	knowledge_causes_deforestation/agriculture	knowledge_causes_deforestation/charcoal	knowledge_causes_deforestation/firewood	knowledge_causes_deforestation/settlements	knowledge_causes_deforestation/mining	knowledge_causes_deforestation/dk	attitude_worry_climate	practice_climate_adaptation	practice_climate_adaptation/trees	practice_climate_adaptation/crops	practice_climate_adaptation/water	practice_climate_adaptation/farming_change	practice_climate_adaptation/none	practice_climate_adaptation/dk	knowledge_efficiency	attitude_efficiency_cost	practice_lighting	practice_lighting_other	practice_cookstove	knowledge_electricity_climate	attitude_personal_action	practice_lights_off
public	yes	male	2025	1980	45	rural	songwe	momba_district	completed	doctorate		phd_year4	salaried							deforestation emissions agriculture	1	1	1	0	0	0	agriculture charcoal firewood	1	1	1	0	0	0	4	none	0	0	0	0	1	0	less_energy	4	led		yes	TRUE	4	4
public	yes	male	2025	2001	24	rural	songwe	momba_district	completed	undergraduate		degree_year3	farming							deforestation agriculture	1	0	1	0	0	0	agriculture charcoal firewood	1	1	1	0	0	0	3	trees crops farming_change	1	1	0	1	0	0	dk	4	incandescent		yes	TRUE	3	3
public	yes	male	2025	2002	23	urban	mtwara	masasi_town	completed	nta_cert		cert_nta6	salaried							deforestation	1	0	0	0	0	0	agriculture settlements mining	1	0	0	1	1	0	4	none	0	0	0	0	1	0	renewable	4	led		yes	TRUE	4	3
public	yes	male	2025	2001	24	urban	morogoro	kilosa_district	currently_studying	nta_cert	cert_nta6		student							deforestation	1	0	0	0	0	0	charcoal firewood	0	1	1	0	0	0	4	trees	1	0	0	0	0	0	less_energy	5	led		yes	TRUE	4	3
public	yes	male	2025	1990	35	rural	mbeya	mbarali_district	completed	undergraduate		degree_year3	farming		-8.213927 34.799106 0 2900	-8.213927	34.799106	0	2900	deforestation	1	0	0	0	0	0	agriculture charcoal firewood	1	1	1	0	0	0	4	trees	1	0	0	0	0	0	less_energy	4	incandescent		no	TRUE	4	5
public	yes	male	2025	1983	42	urban	mbeya	mbarali_district	completed	undergraduate		degree_year3	farming							deforestation	1	0	0	0	0	0	agriculture	1	0	0	0	0	0	5	trees	1	0	0	0	0	0	less_energy	5	incandescent		yes	TRUE	5	5
public	yes	male	2025	1980	45	urban	mbeya	mbarali_district	currently_studying	masters	masters_year2		salaried							deforestation emissions agriculture	1	1	1	0	0	0	agriculture charcoal firewood	1	1	1	0	0	0	4	trees crops	1	1	0	0	0	0	less_energy	4	led		no	TRUE	4	5
public	yes	male	2025	2005	20	rural	songwe	momba_district	completed	undergraduate		degree_year3	salaried							deforestation emissions	1	1	0	0	0	0	agriculture charcoal	1	1	0	0	0	0	1	trees	1	0	0	0	0	0	less_energy	1	led		yes	TRUE	1	3
public	yes	female	2025	1990	35	rural	songwe	momba_district	completed	nta_cert		cert_nta6	salaried		-8.858385 32.286353 1402.404273565979 7.045000076293945	-8.858385	32.286353	1402.404273565979	7.045000076293945	deforestation emissions agriculture	1	1	1	0	0	0	agriculture charcoal firewood	1	1	1	0	0	0	5	crops	0	1	0	0	0	0	less_energy	4	incandescent		no	dk	4	4
public	yes	male	2025	1978	47	rural	mbeya	mbeya_district	completed	masters		masters_year2	salaried							deforestation emissions	1	1	0	0	0	0	agriculture charcoal mining	1	1	0	0	1	0	5	none	0	0	0	0	1	0	less_energy	4	incandescent		yes	FALSE	4	4
public	yes	female	2025	1995	30	rural	songwe	momba_district	completed	nta_cert		cert_nta4	salaried							deforestation emissions natural	1	1	0	0	1	0	charcoal	0	1	0	0	0	0	5	trees crops	1	1	0	0	0	0	less_energy	5	incandescent		no	TRUE	5	4
public	yes	female	2025	1973	52	rural	mbeya	mbarali_district	completed	masters		masters_year2	salaried							deforestation emissions agriculture	1	1	1	0	0	0	agriculture charcoal settlements	1	1	0	1	0	0	3	trees	1	0	0	0	0	0	less_energy	4	led		yes	TRUE	4	3
public	no
public	yes	male	2025	1990	35	urban	morogoro	morogoro_municipal	completed	masters		masters_year2	salaried							dk	0	0	0	0	0	1	dk	0	0	0	0	0	1	4	crops	0	1	0	0	0	0	less_energy	5	led		yes	FALSE	4	5
public	yes	male	2025	1999	26	urban	dar_es_salaam	temeke_municipal	completed	vocation_cert		vocation_nva3	self_employed		-6.871871 39.277965 0 100	-6.871871	39.277965	0	100	deforestation	1	0	0	0	0	0	charcoal	0	1	0	0	0	0	4	trees	1	0	0	0	0	0	less_energy	4	led		yes	FALSE	5	5
public	yes	female	2025	1982	43	urban	mbeya	mbarali_district	completed	nta_cert		cert_nta6	salaried							deforestation emissions agriculture natural	1	1	1	0	1	0	charcoal firewood	0	1	1	0	0	0	5	trees crops farming_change	1	1	0	1	0	0	renewable	4	incandescent		yes	TRUE	4	5
public	yes	female	2025	2001	24	rural	songwe	momba_district	completed	undergraduate		degree_year4	salaried							deforestation emissions agriculture solar natural	1	1	1	1	1	0	agriculture charcoal firewood	1	1	1	0	0	0	5	none	0	0	0	0	1	0	less_energy	4	incandescent		yes	TRUE	5	5
public	yes	male	2025	1989	36	rural	songwe	momba_district	completed	undergraduate		degree_year3	salaried							emissions	0	1	0	0	0	0	charcoal	0	1	0	0	0	0	5	trees	1	0	0	0	0	0	less_energy	5	incandescent		yes	TRUE	5	5
public	yes	female	2025	1990	35	urban	mbeya	mbeya_city	completed	masters		masters_year2	self_employed							deforestation emissions	1	1	0	0	0	0	agriculture charcoal settlements	1	1	0	1	0	0	5	water	0	0	1	0	0	0	less_energy	5	led		dk	TRUE	5	4
public	yes	female	2025	1995	30	rural	songwe	momba_district	completed	secondary		secondary_form4	self_employed							deforestation	1	0	0	0	0	0	charcoal	0	1	0	0	0	0	5	trees	1	0	0	0	0	0	less_energy	4	incandescent		yes	TRUE	5	4
public	yes	female	2025	1990	35	rural	songwe	momba_district	completed	secondary		secondary_form6	salaried							deforestation	1	0	0	0	0	0	charcoal	0	1	0	0	0	0	4	water	0	0	1	0	0	0	dk	4	incandescent		no	TRUE	3	4
public	yes	male	2025	1989	36	rural	songwe	momba_district	completed	undergraduate		degree_year3	salaried		-8.839547 32.281407 1344.5 15	-8.839547	32.281407	1344.5	15	deforestation	1	0	0	0	0	0	agriculture charcoal firewood	1	1	1	0	0	0	4	trees	1	0	0	0	0	0	less_energy	3	led		no	TRUE	4	3
public	yes	male	2025	1964	61	rural	dar_es_salaam	kinondoni_municipal	completed	doctorate		phd_year4	salaried		-6.780646 39.222683 15.100000381469727 50.625999450683594	-6.780646	39.222683	15.100000381469727	50.625999450683594	deforestation	1	0	0	0	0	0	agriculture charcoal firewood	1	1	1	0	0	0	4	trees farming_change	1	0	0	1	0	0	less_energy	5	led		yes	TRUE	5	5
public	yes	female	2025	1988	37	rural	songwe	momba_district	completed	undergraduate		degree_year3	self_employed							deforestation	1	0	0	0	0	0	charcoal	0	1	0	0	0	0	4	trees	1	0	0	0	0	0	less_energy	4	led		yes	TRUE	4	3
public	yes	male	2025	1983	42	urban	mbeya	mbeya_city	completed	doctorate		phd_year3	salaried							deforestation emissions agriculture	1	1	1	0	0	0	agriculture charcoal firewood	1	1	1	0	0	0	5	trees	1	0	0	0	0	0	less_energy	5	led		yes	TRUE	5	4
public	yes	male	2025	1980	45	urban	mara	tarime_district	completed	undergraduate		degree_year4	salaried							deforestation emissions solar natural	1	1	0	1	1	0	agriculture charcoal settlements	1	1	0	1	0	0	4	trees crops farming_change	1	1	0	1	0	0	less_energy	4	led		yes	TRUE	4	5
public	yes	male	2025	1979	46	urban	mbeya	mbarali_district	completed	secondary		secondary_form4	farming							deforestation	1	0	0	0	0	0	agriculture charcoal settlements	1	1	0	1	0	0	4	trees crops farming_change	1	1	0	1	0	0	less_energy	4	incandescent		yes	TRUE	4	4
public	yes	male	2025	1997	28	urban	mbeya	mbeya_city	currently_studying	masters	masters_year2		salaried							deforestation emissions agriculture	1	1	1	0	0	0	charcoal settlements mining	0	1	0	1	1	0	1	none	0	0	0	0	1	0	less_energy	4	led		no	TRUE	4	3
public	yes	male	2025	1989	36	urban	mbeya	mbeya_city	completed	doctorate		phd_year4	farming		-8.941304 33.425027 0 3049.070519149933	-8.941304	33.425027	0	3049.070519149933	deforestation emissions agriculture solar natural	1	1	1	1	1	0	agriculture charcoal firewood	1	1	1	0	0	0	4	trees farming_change	1	0	0	1	0	0	less_energy	4	led		yes	TRUE	4	3
public	yes	female	2025	1996	29	urban	dar_es_salaam	ubungo_municipal	completed	nta_cert		cert_nta6	self_employed							deforestation	1	0	0	0	0	0	charcoal	0	1	0	0	0	0	5	trees	1	0	0	0	0	0	less_energy	5	incandescent		yes	FALSE	4	5
public	yes	male	2025	1970	55	rural	dodoma	dodoma_city	completed	undergraduate		degree_year3	salaried							deforestation	1	0	0	0	0	0	charcoal	0	1	0	0	0	0	4	trees	1	0	0	0	0	0	renewable	4	incandescent		yes	TRUE	4	3
public	yes	male	2025	1997	28	rural	songwe	momba_district	completed	undergraduate		degree_year1	self_employed							solar	0	0	0	1	0	0	agriculture	1	0	0	0	0	0	2	trees	1	0	0	0	0	0	less_energy	4	led		yes	TRUE	4	3
public	yes	male	2025	2000	25	urban	mbeya	mbeya_city	completed	nta_cert		cert_nta4	self_employed							deforestation emissions agriculture natural	1	1	1	0	1	0	charcoal firewood settlements	0	1	1	1	0	0	4	trees	1	0	0	0	0	0	dk	4	led		yes	dk	4	3
public	yes	female	2025	1994	31	urban	dar_es_salaam	kinondoni_municipal	completed	nta_cert		cert_nta4	self_employed							deforestation agriculture	1	0	1	0	0	0	charcoal settlements	0	1	0	1	0	0	2	none	0	0	0	0	1	0	less_energy	4	incandescent		yes	dk	4	3
public	yes	female	2025	1992	33	urban	mwanza	mwanza_city	completed	undergraduate		degree_year3	salaried							deforestation emissions agriculture solar	1	1	1	1	0	0	charcoal firewood settlements	0	1	1	1	0	0	4	water	0	0	1	0	0	0	renewable	4	incandescent		yes	TRUE	4	5
public	yes	male	2025	1986	39	urban	dar_es_salaam	kigamboni_municipal	completed	undergraduate		degree_year3	farming							deforestation emissions agriculture natural	1	1	1	0	1	0	agriculture charcoal	1	1	0	0	0	0	4	trees	1	0	0	0	0	0	less_energy	4	led		yes	TRUE	4	4
public	yes	male	2025	1997	28	rural	songwe	momba_district	completed	undergraduate		degree_year3	self_employed		-8.834482 32.269005 1413.9000244140625 11.5	-8.834482	32.269005	1413.9000244140625	11.5	deforestation	1	0	0	0	0	0	agriculture charcoal firewood	1	1	1	0	0	0	5	trees water	1	0	1	0	0	0	less_energy	4	led		yes	TRUE	4	5
public	yes	male	2025	1977	48	rural	mbeya	mbarali_district	completed	undergraduate		degree_year4	salaried							deforestation	1	0	0	0	0	0	agriculture	1	0	0	0	0	0	4	trees	1	0	0	0	0	0	less_energy	4	led		yes	TRUE	4	5
public	yes	male	2025	1988	37	rural	mbeya	mbarali_district	completed	undergraduate		degree_year3	farming							deforestation	1	0	0	0	0	0	charcoal	0	1	0	0	0	0	5	trees	1	0	0	0	0	0	less_energy	5	led		no	FALSE	4	5
public	yes	male	2025	1978	47	urban	dodoma	dodoma_city	completed	masters		masters_year2	salaried		3.513421 32.835742 0 0	3.513421	32.835742	0	0	deforestation natural	1	0	0	0	1	0	agriculture charcoal settlements	1	1	0	1	0	0	4	none	0	0	0	0	1	0	dk	5	led		yes	TRUE	4	4
public	yes	male	2025	1983	42	rural	songwe	momba_district	completed	undergraduate		degree_year3	salaried							deforestation	1	0	0	0	0	0	agriculture	1	0	0	0	0	0	4	trees	1	0	0	0	0	0	renewable	4	led		yes	TRUE	4	5
public	yes	male	2025	1960	65	urban	dodoma	dodoma_city	completed	masters		masters_year2	self_employed		-6.144259 35.803302 1056.4000244140625 40.15800094604492	-6.144259	35.803302	1056.4000244140625	40.15800094604492	deforestation emissions	1	1	0	0	0	0	agriculture charcoal settlements	1	1	0	1	0	0	5	trees farming_change	1	0	0	1	0	0	less_energy	5	led		yes	TRUE	5	5
public	yes	female	2025	1993	32	rural	songwe	momba_district	completed	nta_cert		cert_nta5	self_employed							deforestation emissions solar natural	1	1	0	1	1	0	agriculture settlements mining	1	0	0	1	1	0	4	trees	1	0	0	0	0	0	renewable	4	incandescent		yes	TRUE	5	4
public	yes	male	2025	1995	30	rural	songwe	momba_district	completed	nta_cert		cert_nta6	salaried							deforestation emissions agriculture solar natural	1	1	1	1	1	0	agriculture charcoal settlements	1	1	0	1	0	0	4	none	0	0	0	0	1	0	renewable	4	incandescent		yes	dk	4	5
public	yes	male	2025	1991	34	rural	mbeya	mbarali_district	completed	nta_cert		cert_nta6	salaried		-8.740902 34.379165 1087.5999755859375 82.5	-8.740902	34.379165	1087.5999755859375	82.5	deforestation	1	0	0	0	0	0	agriculture charcoal firewood	1	1	1	0	0	0	5	crops water	0	1	1	0	0	0	less_energy	4	led		no	TRUE	4	5
public	yes	male	2025	1999	26	urban	songwe	momba_district	completed	undergraduate		degree_year3	salaried							deforestation emissions solar natural	1	1	0	1	1	0	agriculture charcoal settlements	1	1	0	1	0	0	4	trees	1	0	0	0	0	0	renewable	4	incandescent		yes	TRUE	4	4
public	yes	female	2025	1980	45	urban	lindi	lindi_municipal	completed	nta_cert		cert_nta6	salaried							deforestation	1	0	0	0	0	0	charcoal firewood settlements	0	1	1	1	0	0	4	trees	1	0	0	0	0	0	less_energy	4	incandescent		yes	TRUE	4	5
public	yes	male	2025	1978	47	urban	dar_es_salaam	dar_es_salaam_city	completed	masters		masters_year2	salaried							deforestation	1	0	0	0	0	0	charcoal	0	1	0	0	0	0	4	trees water	1	0	1	0	0	0	less_energy	4	led		yes	TRUE	4	4
public	yes	male	2025	1977	48	urban	songwe	ileje_district	completed	undergraduate		degree_year1	self_employed							deforestation emissions agriculture solar	1	1	1	1	0	0	agriculture charcoal firewood	1	1	1	0	0	0	4	trees	1	0	0	0	0	0	less_energy	1	incandescent		no	TRUE	4	3
public	yes	male	2025	1995	30	rural	mbeya	mbeya_district	currently_studying	nta_cert	cert_nta4		self_employed		-8.850625 32.282579 0 4599.9990234375	-8.850625	32.282579	0	4599.9990234375	deforestation emissions agriculture	1	1	1	0	0	0	agriculture charcoal firewood	1	1	1	0	0	0	5	none	0	0	0	0	1	0	less_energy	5	led		yes	FALSE	5	5
public	yes	male	2025	1979	46	urban	dodoma	dodoma_city	completed	undergraduate		degree_year4	salaried							deforestation emissions agriculture solar	1	1	1	1	0	0	charcoal	0	1	0	0	0	0	4	trees	1	0	0	0	0	0	less_energy	4	led		no	TRUE	5	3
public	yes	male	2025	1974	51	rural	mara	tarime_district	completed	masters		masters_year2	other	Kilimo						deforestation	1	0	0	0	0	0	charcoal	0	1	0	0	0	0	4	trees	1	0	0	0	0	0	renewable	4	led		yes	TRUE	4	3
public	yes	male	2025	1980	45	urban	tabora	igunga_district	completed	masters		masters_year2	self_employed							deforestation emissions agriculture	1	1	1	0	0	0	agriculture charcoal settlements	1	1	0	1	0	0	5	none	0	0	0	0	1	0	renewable	5	led		yes	TRUE	5	5
public	yes	male	2025	1980	45	urban	dodoma	dodoma_city	completed	masters		masters_year1	salaried							deforestation emissions agriculture solar natural	1	1	1	1	1	0	agriculture charcoal firewood	1	1	1	0	0	0	1	trees	1	0	0	0	0	0	renewable	4	kerosene		no	TRUE	4	2
public	yes	male	2025	1980	45	urban	ruvuma	songea_district	completed	secondary		secondary_form6	salaried							deforestation emissions natural	1	1	0	0	1	0	agriculture charcoal settlements	1	1	0	1	0	0	5	trees	1	0	0	0	0	0	renewable	1	led		no	FALSE	5	5
public	yes	male	2025	1980	45	urban	dar_es_salaam	ubungo_municipal	completed	masters		masters_year2	salaried		-6.78883 39.095085 114.20947265625 9.604999542236328	-6.78883	39.095085	114.20947265625	9.604999542236328	deforestation emissions agriculture solar	1	1	1	1	0	0	agriculture charcoal mining	1	1	0	0	1	0	5	trees water	1	0	1	0	0	0	less_energy	5	led		yes	TRUE	5	5
public	yes	female	2025	1976	49	rural	dar_es_salaam	kigamboni_municipal	completed	masters		masters_year1	salaried							deforestation emissions agriculture	1	1	1	0	0	0	agriculture charcoal mining	1	1	0	0	1	0	5	none	0	0	0	0	1	0	less_energy	5	led		dk	FALSE	3	5
public	yes	male	2025	2004	21	rural	songwe	momba_district	currently_studying	nta_cert	cert_nta6		unemployed		-8.832675 32.266629 1410.5 1899.9990234375	-8.832675	32.266629	1410.5	1899.9990234375	deforestation emissions	1	1	0	0	0	0	charcoal	0	1	0	0	0	0	4	trees	1	0	0	0	0	0	less_energy	5	led		yes	TRUE	5	5
public	yes	male	2025	1972	53	urban	arusha	arusha_city	completed	undergraduate		degree_year4	self_employed							emissions	0	1	0	0	0	0	charcoal	0	1	0	0	0	0	5	none	0	0	0	0	1	0	less_energy	5	led		yes	TRUE	5	4
public	yes	male	2025	1980	45	urban	dar_es_salaam	kinondoni_municipal	completed	masters		masters_year2	salaried							emissions natural	0	1	0	0	1	0	agriculture settlements mining	1	0	0	1	1	0	4	trees	1	0	0	0	0	0	less_energy	4	led		no	TRUE	4	2
public	yes	male	2025	1978	47	urban	morogoro	kilosa_district	completed	masters		masters_year2	salaried							deforestation emissions agriculture	1	1	1	0	0	0	agriculture charcoal firewood	1	1	1	0	0	0	4	trees crops	1	1	0	0	0	0	less_energy	4	led		yes	FALSE	4	2
public	yes	male	2025	1997	28	urban	dar_es_salaam	ubungo_municipal	currently_studying	nta_cert	cert_nta6		student		-8.832951 32.266872 1410.5 10.720000267028809	-8.832951	32.266872	1410.5	10.720000267028809	deforestation	1	0	0	0	0	0	charcoal	0	1	0	0	0	0	4	water	0	0	1	0	0	0	renewable	4	led		yes	TRUE	4	5
public	yes	male	2025	1997	28	urban	dar_es_salaam	ubungo_municipal	currently_studying	nta_cert	cert_nta6		student		-8.832899 32.266712 1410.5 60	-8.832899	32.266712	1410.5	60	deforestation agriculture	1	0	1	0	0	0	agriculture charcoal firewood	1	1	1	0	0	0	4	dk	0	0	0	0	0	1	less_energy	4	led		yes	TRUE	4	4
public	yes	male	2025	1979	46	urban	dar_es_salaam	dar_es_salaam_city	completed	undergraduate		degree_year1	self_employed							deforestation	1	0	0	0	0	0	charcoal	0	1	0	0	0	0	4	trees	1	0	0	0	0	0	less_energy	4	led		yes	TRUE	4	4
public	yes	female	2025	1974	51	urban	dar_es_salaam	kinondoni_municipal	completed	masters		masters_year1	unemployed							deforestation emissions agriculture	1	1	1	0	0	0	agriculture charcoal firewood	1	1	1	0	0	0	5	trees	1	0	0	0	0	0	less_energy	5	led		yes	TRUE	5	3
public	yes	male	2025	1974	51	rural	morogoro	ifakara_town	completed	masters		masters_year2	salaried							deforestation emissions agriculture	1	1	1	0	0	0	agriculture charcoal firewood	1	1	1	0	0	0	5	trees crops	1	1	0	0	0	0	less_energy	5	led		yes	TRUE	5	4
public	yes	male	2025	1978	47	rural	dar_es_salaam	kinondoni_municipal	completed	masters		masters_year2	salaried							deforestation emissions	1	1	0	0	0	0	charcoal firewood settlements	0	1	1	1	0	0	3	trees	1	0	0	0	0	0	less_energy	4	led		yes	TRUE	4	5
public	yes	male	2025	1980	45	urban	dar_es_salaam	ubungo_municipal	completed	undergraduate		degree_year4	salaried							deforestation emissions agriculture	1	1	1	0	0	0	agriculture	1	0	0	0	0	0	5	trees water	1	0	1	0	0	0	less_energy	2	led		yes	TRUE	5	5
public	yes	male	2025	1981	44	rural	njombe	wanging'ombe_district	completed	masters		masters_year2	salaried							deforestation emissions	1	1	0	0	0	0	agriculture charcoal firewood	1	1	1	0	0	0	5	trees	1	0	0	0	0	0	less_energy	4	led		yes	FALSE	4	2
public	yes	female	2025	1979	46	urban	dar_es_salaam	dar_es_salaam_city	completed	masters		masters_year2	salaried							deforestation emissions natural	1	1	0	0	1	0	agriculture charcoal mining	1	1	0	0	1	0	5	trees farming_change	1	0	0	1	0	0	renewable	3	incandescent		yes	TRUE	5	5
public	yes	male	2025	1980	45	urban	dar_es_salaam	dar_es_salaam_city	completed	masters		masters_year2	salaried		-6.851037 39.16965 51.79999923706055 20	-6.851037	39.16965	51.79999923706055	20	deforestation emissions solar	1	1	0	1	0	0	agriculture charcoal settlements	1	1	0	1	0	0	3	trees water	1	0	1	0	0	0	less_energy	4	led		yes	TRUE	4	5
public	yes	female	2025	1980	45	urban	dar_es_salaam	dar_es_salaam_city	completed	doctorate		phd_year4	salaried							deforestation emissions agriculture solar	1	1	1	1	0	0	agriculture charcoal settlements	1	1	0	1	0	0	5	trees	1	0	0	0	0	0	less_energy	4	led		yes	TRUE	4	5
public	yes	male	2025	1983	42	urban	geita	geita_town	completed	undergraduate		degree_year3	salaried		-2.879297 32.277955 1193.5 16	-2.879297	32.277955	1193.5	16	deforestation	1	0	0	0	0	0	charcoal	0	1	0	0	0	0	5	trees	1	0	0	0	0	0	less_energy	4	led		yes	TRUE	4	4
public	yes	female	2025	1968	57	urban	songwe	momba_district	completed	undergraduate		degree_year3	salaried							deforestation	1	0	0	0	0	0	charcoal	0	1	0	0	0	0	4	none	0	0	0	0	1	0	less_energy	4	incandescent		yes	TRUE	5	5
public	yes	male	2025	1982	43	urban	dodoma	dodoma_city	completed	masters		masters_year2	salaried		-6.133282 35.738119 1086.3970947265625 22.18400001525879	-6.133282	35.738119	1086.3970947265625	22.18400001525879	deforestation emissions agriculture	1	1	1	0	0	0	agriculture charcoal settlements	1	1	0	1	0	0	5	trees water	1	0	1	0	0	0	less_energy	4	led		yes	TRUE	4	5
public	yes	male	2025	1977	48	urban	mbeya	mbeya_city	currently_studying	masters	masters_year2		salaried							deforestation agriculture	1	0	1	0	0	0	agriculture charcoal firewood	1	1	1	0	0	0	5	none	0	0	0	0	1	0	less_energy	5	led		yes	TRUE	4	4
public	yes	male	2025	1970	55	urban	dodoma	dodoma_city	completed	masters		masters_year2	salaried		-6.165484 35.792292 1085.800048828125 30	-6.165484	35.792292	1085.800048828125	30	deforestation emissions agriculture	1	1	1	0	0	0	agriculture charcoal firewood	1	1	1	0	0	0	5	none	0	0	0	0	1	0	less_energy	4	led		yes	TRUE	5	5
public	yes	male	2025	2001	24	urban	dar_es_salaam	kinondoni_municipal	completed	nta_cert		cert_nta6	unemployed							deforestation emissions agriculture	1	1	1	0	0	0	agriculture firewood mining	1	0	1	0	1	0	4	crops	0	1	0	0	0	0	less_energy	5	led		yes	TRUE	5	5
public	yes	male	2025	1979	46	rural	dar_es_salaam	ubungo_municipal	completed	undergraduate		degree_year1	salaried							natural	0	0	0	0	1	0	agriculture charcoal firewood	1	1	1	0	0	0	4	none	0	0	0	0	1	0	less_energy	3	led		no	dk	4	4
public	yes	female	2025	1979	46	urban	dar_es_salaam	dar_es_salaam_city	completed	masters		masters_year2	salaried							deforestation emissions agriculture	1	1	1	0	0	0	charcoal firewood settlements	0	1	1	1	0	0	5	trees water	1	0	1	0	0	0	less_energy	5	incandescent		yes	TRUE	5	5
public	yes	male	2025	1964	61	rural	mtwara	masasi_district	completed	masters		masters_year2	other	Kilimo	-3.279279 36.636566 0 4800	-3.279279	36.636566	0	4800	deforestation emissions agriculture natural	1	1	1	0	1	0	agriculture charcoal	1	1	0	0	0	0	4	trees crops water farming_change	1	1	1	1	0	0	less_energy	4	led		no	TRUE	4	5
public	yes	male	2025	1988	37	urban	morogoro	morogoro_municipal	completed	undergraduate		degree_year3	salaried		-6.735646 37.665159 522.95 1.1920000314712524	-6.735646	37.665159	522.95	1.1920000314712524	deforestation emissions agriculture solar natural	1	1	1	1	1	0	agriculture charcoal firewood	1	1	1	0	0	0	5	none	0	0	0	0	1	0	less_energy	5	led		no	TRUE	5	5
public	yes	male	2025	1978	47	rural	dar_es_salaam	kinondoni_municipal	completed	masters		masters_year2	salaried		-6.764683 39.270914 0 0	-6.764683	39.270914	0	0	deforestation emissions	1	1	0	0	0	0	agriculture charcoal firewood	1	1	1	0	0	0	4	none	0	0	0	0	1	0	less_energy	4	led		yes	TRUE	4	3
public	yes	male	2025	1978	47	urban	dodoma	dodoma_city	completed	doctorate		phd_year4	salaried							deforestation emissions agriculture solar	1	1	1	1	0	0	agriculture charcoal firewood	1	1	1	0	0	0	4	trees crops	1	1	0	0	0	0	less_energy	4	led		yes	TRUE	4	5
public	yes	male	2025	1980	45	rural	tabora	tabora_municipal	completed	masters		masters_year2	salaried							deforestation emissions agriculture	1	1	1	0	0	0	agriculture charcoal settlements	1	1	0	1	0	0	4	trees farming_change	1	0	0	1	0	0	less_energy	4	led		yes	TRUE	5	5
public	yes	male	2025	1963	62	rural	mbeya	mbarali_district	no_formal				farming							deforestation emissions agriculture solar natural	1	1	1	1	1	0	agriculture charcoal firewood	1	1	1	0	0	0	5	trees crops water farming_change	1	1	1	1	0	0	less_energy	5	incandescent		yes	TRUE	4	4
public	yes	female	2025	1979	46	urban	arusha	monduli_district	completed	masters		masters_year1	salaried							deforestation	1	0	0	0	0	0	charcoal	0	1	0	0	0	0	4	water	0	0	1	0	0	0	less_energy	4	incandescent		yes	TRUE	4	3
public	yes	male	2025	1983	42	urban	dodoma	chamwino_district	completed	undergraduate		degree_year3	self_employed		-6.124231 36.058509 970.2999877929688 27.18199920654297	-6.124231	36.058509	970.2999877929688	27.18199920654297	deforestation emissions agriculture	1	1	1	0	0	0	agriculture	1	0	0	0	0	0	4	trees crops water	1	1	1	0	0	0	less_energy	4	led		yes	TRUE	4	4
public	yes	male	2025	1975	50	urban	shinyanga	kahama_municipal	completed	masters		masters_year2	self_employed		-3.215317 37.591441 1654.2334480285645 69.69160005996783	-3.215317	37.591441	1654.2334480285645	69.69160005996783	deforestation emissions agriculture natural	1	1	1	0	1	0	charcoal	0	1	0	0	0	0	4	trees	1	0	0	0	0	0	renewable	4	led		yes	TRUE	4	4
public	yes	female	2025	1978	47	urban	dodoma	dodoma_city	completed	masters		masters_year2	salaried							deforestation emissions agriculture	1	1	1	0	0	0	agriculture charcoal firewood	1	1	1	0	0	0	5	trees	1	0	0	0	0	0	less_energy	4	led		yes	dk	4	3
public	yes	male	2025	1998	27	urban	dar_es_salaam	ubungo_municipal	completed	secondary		secondary_form4	salaried							deforestation	1	0	0	0	0	0	agriculture	1	0	0	0	0	0	4	trees	1	0	0	0	0	0	less_energy	2	incandescent		no	TRUE	4	2
public	yes	male	2025	1977	48	urban	arusha	arusha_city	completed	undergraduate		degree_year3	salaried							emissions	0	1	0	0	0	0	charcoal	0	1	0	0	0	0	5	water	0	0	1	0	0	0	less_energy	5	led		yes	TRUE	5	5
public	yes	male	2025	1976	49	rural	iringa	mufindi_district	completed	nta_cert		cert_nta6	salaried							deforestation	1	0	0	0	0	0	charcoal	0	1	0	0	0	0	4	trees	1	0	0	0	0	0	renewable	5	led		yes	FALSE	5	4
public	yes	male	2025	1977	48	urban	dar_es_salaam	dar_es_salaam_city	completed	doctorate		phd_year4	salaried		-6.936345 39.183812 0 0	-6.936345	39.183812	0	0	deforestation emissions agriculture	1	1	1	0	0	0	agriculture charcoal firewood	1	1	1	0	0	0	5	trees water	1	0	1	0	0	0	less_energy	5	led		yes	TRUE	5	4
public	yes	male	2025	1984	41	rural	rukwa	sumbawanga_district	currently_studying	undergraduate	degree_year1		salaried							natural	0	0	0	0	1	0	firewood	0	0	1	0	0	0	4	trees	1	0	0	0	0	0	less_energy	3	led		dk	TRUE	5	4
public	yes	male	2025	1977	48	urban	pwani	mkuranga_district	completed	masters		masters_year2	salaried							deforestation emissions agriculture	1	1	1	0	0	0	charcoal	0	1	0	0	0	0	5	none	0	0	0	0	1	0	less_energy	4	led		yes	dk	4	5
public	yes	female	2025	1990	35	urban	rukwa	sumbawanga_district	completed	nta_cert		cert_nta4	salaried		-8.574985 32.044485 1499.3 6	-8.574985	32.044485	1499.3	6	deforestation	1	0	0	0	0	0	agriculture charcoal settlements	1	1	0	1	0	0	4	water	0	0	1	0	0	0	less_energy	4	incandescent		yes	TRUE	5	5
public	yes	female	2025	1999	26	urban	rukwa	sumbawanga_district	completed	undergraduate		degree_year3	salaried							deforestation emissions agriculture	1	1	1	0	0	0	agriculture charcoal firewood	1	1	1	0	0	0	4	crops	0	1	0	0	0	0	dk	4	incandescent		yes	TRUE	4	2
public	yes	male	2025	1992	33	rural	songwe	momba_district	completed	nta_cert		cert_nta6	salaried							deforestation emissions	1	1	0	0	0	0	agriculture charcoal firewood	1	1	1	0	0	0	4	trees	1	0	0	0	0	0	less_energy	4	incandescent		yes	FALSE	4	4
public	yes	female	2025	1991	34	rural	mbeya	mbeya_city	completed	undergraduate		degree_year3	salaried							deforestation emissions agriculture solar natural	1	1	1	1	1	0	agriculture charcoal firewood	1	1	1	0	0	0	4	trees	1	0	0	0	0	0	less_energy	4	led		no	TRUE	5	5
public	yes	female	2025	1987	38	urban	dar_es_salaam	kinondoni_municipal	currently_studying	masters	masters_year2		salaried							deforestation emissions agriculture	1	1	1	0	0	0	agriculture charcoal firewood	1	1	1	0	0	0	4	trees	1	0	0	0	0	0	less_energy	4	led		yes	TRUE	4	5
public	yes	male	2025	1978	47	rural	iringa	iringa_district	completed	undergraduate		degree_year3	salaried		-7.810748 35.646965 0 3599.9990234375	-7.810748	35.646965	0	3599.9990234375	deforestation emissions agriculture	1	1	1	0	0	0	agriculture charcoal settlements	1	1	0	1	0	0	5	crops	0	1	0	0	0	0	less_energy	5	led		no	TRUE	5	4
public	yes	male	2025	1982	43	urban	dar_es_salaam	kinondoni_municipal	completed	undergraduate		degree_year4	salaried		-6.77696 39.25505 -16.700000762939453 100	-6.77696	39.25505	-16.700000762939453	100	deforestation emissions solar natural	1	1	0	1	1	0	agriculture charcoal firewood	1	1	1	0	0	0	4	trees water	1	0	1	0	0	0	renewable	4	led		yes	TRUE	4	3
public	yes	male	2025	1982	43	urban	mbeya	mbeya_district	completed	masters		masters_year1	salaried		-3.44542 36.704853 1235.7533619232065 17.15035818988083	-3.44542	36.704853	1235.7533619232065	17.15035818988083	deforestation emissions agriculture	1	1	1	0	0	0	agriculture charcoal firewood	1	1	1	0	0	0	4	trees	1	0	0	0	0	0	less_energy	4	led		no	TRUE	4	3
public	yes	male	2025	1986	39	rural	songwe	momba_district	completed	secondary		secondary_form6	salaried							deforestation	1	0	0	0	0	0	charcoal	0	1	0	0	0	0	4	trees	1	0	0	0	0	0	less_energy	4	incandescent		yes	TRUE	5	5
public	yes	female	2025	1996	29	urban	rukwa	sumbawanga_district	completed	secondary		secondary_form4	salaried							deforestation	1	0	0	0	0	0	agriculture	1	0	0	0	0	0	4	trees	1	0	0	0	0	0	dk	1	incandescent		dk	dk	3	5
public	yes	male	2025	1989	36	urban	dar_es_salaam	kinondoni_municipal	completed	masters		masters_year1	salaried		-6.832535 39.145149 107.40956388049283 1414	-6.832535	39.145149	107.40956388049283	1414	emissions	0	1	0	0	0	0	settlements	0	0	0	1	0	0	4	trees	1	0	0	0	0	0	less_energy	4	led		yes	TRUE	4	4
public	yes	male	2025	1979	46	rural	songwe	momba_district	completed	undergraduate		degree_year3	self_employed							deforestation emissions	1	1	0	0	0	0	agriculture charcoal firewood	1	1	1	0	0	0	5	trees	1	0	0	0	0	0	renewable	5	incandescent		yes	TRUE	4	4
public	yes	male	2025	1979	46	urban	songwe	tunduma_town	completed	masters		masters_year2	salaried							deforestation emissions natural	1	1	0	0	1	0	charcoal firewood	0	1	1	0	0	0	5	trees	1	0	0	0	0	0	renewable	5	led		yes	TRUE	5	5
public	yes	female	2025	1991	34	urban	pwani	kibaha_district	currently_studying	masters	masters_year2		salaried							deforestation emissions	1	1	0	0	0	0	agriculture charcoal mining	1	1	0	0	1	0	4	none	0	0	0	0	1	0	less_energy	4	led		yes	FALSE	3	3
public	yes	male	2025	1992	33	urban	pwani	kisarawe_district	currently_studying	masters	masters_year2		salaried		-6.8255649 39.0132652 20 0	-6.8255649	39.0132652	20	0	deforestation	1	0	0	0	0	0	charcoal	0	1	0	0	0	0	1	trees	1	0	0	0	0	0	less_energy	4	led		yes	FALSE	4	5
public	yes	male	2025	1986	39	rural	dar_es_salaam	ubungo_municipal	currently_studying	masters	masters_year1		salaried		-6.655834 39.19244 -8.699999809265137 39.599998474121094	-6.655834	39.19244	-8.699999809265137	39.599998474121094	deforestation emissions agriculture natural	1	1	1	0	1	0	charcoal firewood settlements	0	1	1	1	0	0	5	none	0	0	0	0	1	0	dk	5	led		yes	dk	5	5
public	yes	male	2025	1994	31	rural	songwe	momba_district	completed	nta_cert		cert_nta4	farming							deforestation emissions	1	1	0	0	0	0	agriculture charcoal	1	1	0	0	0	0	1	trees crops	1	1	0	0	0	0	less_energy	4	incandescent		yes	TRUE	5	2
public	yes	male	2025	1999	26	urban	mwanza	ilemela_municipal	currently_studying	undergraduate	degree_year4		student							deforestation	1	0	0	0	0	0	agriculture	1	0	0	0	0	0	5	trees	1	0	0	0	0	0	less_cost	5	other	Taa ya mionzi ya jua	yes	TRUE	5	5
public	yes	male	2025	1991	34	urban	mbeya	mbeya_district	completed	undergraduate		degree_year3	self_employed							deforestation emissions agriculture	1	1	1	0	0	0	agriculture	1	0	0	0	0	0	4	none	0	0	0	0	1	0	renewable	4	led		no	TRUE	4	5
public	yes	female	2025	1975	50	urban	mbeya	kyela_district	completed	masters		masters_year1	salaried							deforestation	1	0	0	0	0	0	charcoal	0	1	0	0	0	0	4	trees	1	0	0	0	0	0	less_energy	4	led		yes	TRUE	4	5
public	yes	female	2025	2000	25	rural	mbeya	kyela_district	completed	undergraduate		degree_year1	self_employed							deforestation emissions agriculture solar natural	1	1	1	1	1	0	charcoal firewood settlements	0	1	1	1	0	0	4	water	0	0	1	0	0	0	less_energy	5	led		yes	TRUE	5	5
public	yes	male	2025	1968	57	rural	mbeya	mbarali_district	completed	nta_cert		cert_nta6	salaried		-8.702703 34.377782 0 2299.9990234375	-8.702703	34.377782	0	2299.9990234375	deforestation agriculture natural	1	0	1	0	1	0	agriculture charcoal settlements	1	1	0	1	0	0	4	trees	1	0	0	0	0	0	less_energy	2	led		yes	dk	4	4
public	yes	male	2025	2000	25	urban	dar_es_salaam	kinondoni_municipal	currently_studying	nta_cert	cert_nta6		student		-8.834277 32.268964 1322.9793701171875 8.576000213623047	-8.834277	32.268964	1322.9793701171875	8.576000213623047	deforestation emissions agriculture natural	1	1	1	0	1	0	agriculture charcoal mining	1	1	0	0	1	0	5	trees	1	0	0	0	0	0	less_energy	5	led		no	TRUE	4	2
public	yes	male	2025	1986	39	urban	mwanza	mwanza_city	completed	undergraduate		degree_year3	self_employed		-2.500724 32.898751 0 2400	-2.500724	32.898751	0	2400	deforestation emissions agriculture natural	1	1	1	0	1	0	agriculture charcoal mining	1	1	0	0	1	0	5	crops water	0	1	1	0	0	0	renewable	4	led		yes	TRUE	4	5
public	yes	male	2025	1993	32	urban	dar_es_salaam	ubungo_municipal	completed	masters		masters_year1	salaried		-6.785836 39.17416 0 0	-6.785836	39.17416	0	0	deforestation	1	0	0	0	0	0	charcoal	0	1	0	0	0	0	1	farming_change	0	0	0	1	0	0	renewable	4	incandescent		yes	TRUE	4	4
public	yes	female	2025	1983	42	urban	dar_es_salaam	kinondoni_municipal	completed	masters		masters_year2	self_employed							deforestation emissions natural	1	1	0	0	1	0	agriculture charcoal firewood	1	1	1	0	0	0	5	none	0	0	0	0	1	0	less_energy	5	led		yes	TRUE	5	5
public	yes	female	2025	1993	32	urban	songwe	tunduma_town	completed	secondary		secondary_form4	unemployed							deforestation	1	0	0	0	0	0	charcoal	0	1	0	0	0	0	3	trees	1	0	0	0	0	0	dk	4	incandescent		no	FALSE	4	3
public	yes	male	2025	1990	35	rural	songwe	momba_district	currently_studying	masters	masters_year1		salaried							deforestation	1	0	0	0	0	0	charcoal	0	1	0	0	0	0	5	trees	1	0	0	0	0	0	renewable	4	led		yes	FALSE	4	4
public	yes	female	2025	1974	51	urban	dar_es_salaam	kigamboni_municipal	completed	doctorate		phd_year4	salaried							deforestation	1	0	0	0	0	0	charcoal firewood	0	1	1	0	0	0	5	trees	1	0	0	0	0	0	less_energy	5	led		yes	TRUE	5	5
public	yes	male	2025	1997	28	urban	songwe	tunduma_town	completed	vocation_cert		vocation_nva2	unemployed							deforestation	1	0	0	0	0	0	agriculture	1	0	0	0	0	0	5	farming_change	0	0	0	1	0	0	less_energy	5	incandescent		yes	TRUE	5	4
public	yes	male	2025	1992	33	urban	pwani	kibaha_town	completed	undergraduate		degree_year3	salaried							deforestation emissions solar	1	1	0	1	0	0	agriculture charcoal settlements	1	1	0	1	0	0	5	trees	1	0	0	0	0	0	less_energy	4	led		no	dk	5	5
public	yes	male	2025	1990	35	urban	dar_es_salaam	kinondoni_municipal	completed	masters		masters_year2	salaried							deforestation emissions	1	1	0	0	0	0	charcoal settlements mining	0	1	0	1	1	0	1	none	0	0	0	0	1	0	less_energy	1	led		yes	TRUE	5	5
public	yes	male	2025	1993	32	urban	dar_es_salaam	kinondoni_municipal	currently_studying	masters	masters_year2		salaried		-6.78002 39.243875 -4.100000381469727 20	-6.78002	39.243875	-4.100000381469727	20	deforestation emissions agriculture	1	1	1	0	0	0	charcoal firewood settlements	0	1	1	1	0	0	4	trees	1	0	0	0	0	0	less_energy	5	led		yes	TRUE	5	5
public	yes	male	2025	1970	55	urban	dar_es_salaam	temeke_municipal	completed	doctorate		phd_year3	salaried		-6.872447 39.246737 0 0	-6.872447	39.246737	0	0	deforestation emissions	1	1	0	0	0	0	charcoal firewood mining	0	1	1	0	1	0	3	trees water	1	0	1	0	0	0	less_energy	4	led		yes	TRUE	4	4
public	yes	male	2025	1984	41	urban	mtwara	mtwara_municipal	currently_studying	doctorate	phd_year1		salaried							deforestation emissions agriculture	1	1	1	0	0	0	agriculture charcoal	1	1	0	0	0	0	5	trees water	1	0	1	0	0	0	less_energy	5	led		yes	TRUE	5	5
public	yes	male	2025	1991	34	urban	dar_es_salaam	kigamboni_municipal	completed	undergraduate		degree_year4	self_employed		-6.867036 39.372841 0 0	-6.867036	39.372841	0	0	deforestation emissions agriculture solar natural	1	1	1	1	1	0	agriculture settlements mining	1	0	0	1	1	0	4	trees farming_change	1	0	0	1	0	0	less_energy	5	led		yes	TRUE	5	4
public	yes	male	2025	1997	28	urban	dar_es_salaam	kigamboni_municipal	completed	masters		masters_year2	salaried		-6.835568 39.291713 -14.799999237060547 100	-6.835568	39.291713	-14.799999237060547	100	deforestation emissions	1	1	0	0	0	0	charcoal settlements mining	0	1	0	1	1	0	4	none	0	0	0	0	1	0	less_cost	4	led		yes	TRUE	3	3
public	yes	male	2025	1993	32	urban	dar_es_salaam	kigamboni_municipal	currently_studying	masters	masters_year2		salaried		-6.876756 107.609706 0 1394.0082945241647	-6.876756	107.609706	0	1394.0082945241647	deforestation emissions agriculture natural	1	1	1	0	1	0	charcoal settlements mining	0	1	0	1	1	0	5	none	0	0	0	0	1	0	less_energy	5	led		yes	TRUE	5	5
public	yes	male	2025	1978	47	urban	mwanza	ilemela_municipal	completed	masters		masters_year2	salaried							deforestation solar natural	1	0	0	1	1	0	firewood settlements mining	0	0	1	1	1	0	5	trees	1	0	0	0	0	0	less_energy	5	led		yes	TRUE	5	2
public	yes	male	2025	1984	41	urban	dar_es_salaam	dar_es_salaam_city	completed	masters		masters_year2	salaried							deforestation emissions agriculture	1	1	1	0	0	0	agriculture charcoal firewood	1	1	1	0	0	0	4	trees water	1	0	1	0	0	0	less_energy	5	led		yes	TRUE	5	5
public	yes	male	2025	1988	37	urban	songwe	mbozi_district	completed	undergraduate		degree_year3	salaried							deforestation emissions	1	1	0	0	0	0	agriculture charcoal firewood	1	1	1	0	0	0	4	none	0	0	0	0	1	0	less_energy	5	led		yes	TRUE	5	3
public	yes	male	2025	1971	54	urban	dar_es_salaam	temeke_municipal	completed	masters		masters_year2	salaried							deforestation	1	0	0	0	0	0	settlements	0	0	0	1	0	0	4	trees	1	0	0	0	0	0	renewable	4	led		yes	TRUE	5	3
public	yes	male	2025	1963	62	urban	dar_es_salaam	kinondoni_municipal	completed	masters		masters_year2	livestock							deforestation emissions agriculture	1	1	1	0	0	0	agriculture charcoal mining	1	1	0	0	1	0	5	trees crops water	1	1	1	0	0	0	renewable	5	led		yes	TRUE	5	5
public	yes	male	2025	2000	25	urban	dar_es_salaam	kinondoni_municipal	completed	doctorate		phd_year4	salaried		-4.915833 -214.989311 0 0	-4.915833	-214.989311	0	0	dk	0	0	0	0	0	1	dk	0	0	0	0	0	1	1	trees	1	0	0	0	0	0	less_energy	1	led		yes	TRUE	2	2
public	yes	female	2025	1990	35	rural	dar_es_salaam	kigamboni_municipal	completed	masters		masters_year2	salaried							deforestation emissions agriculture	1	1	1	0	0	0	agriculture mining	1	0	0	0	1	0	5	trees farming_change	1	0	0	1	0	0	less_energy	4	led		yes	TRUE	4	5
public	yes	female	2025	1980	45	urban	dar_es_salaam	dar_es_salaam_city	completed	masters		masters_year2	salaried							deforestation emissions agriculture	1	1	1	0	0	0	agriculture charcoal settlements	1	1	0	1	0	0	5	trees water	1	0	1	0	0	0	less_energy	5	led		yes	dk	4	4
public	yes	male	2025	2001	24	urban	mbeya	mbeya_city	completed	nta_cert		cert_nta6	self_employed							deforestation	1	0	0	0	0	0	charcoal	0	1	0	0	0	0	5	trees	1	0	0	0	0	0	less_energy	4	incandescent		yes	TRUE	4	3
public	yes	male	2025	1980	45	urban	dar_es_salaam	kigamboni_municipal	completed	masters		masters_year2	salaried		-6.821719 39.28634 12.52311750113666 30.02720245700802	-6.821719	39.28634	12.52311750113666	30.02720245700802	deforestation emissions	1	1	0	0	0	0	agriculture charcoal firewood	1	1	1	0	0	0	5	trees	1	0	0	0	0	0	less_energy	5	led		yes	TRUE	5	5
public	yes	male	2025	1981	44	urban	mbeya	mbeya_city	completed	vocation_cert		vocation_nva2	self_employed		-8.38168 32.998164 1019 8.800000190734863	-8.38168	32.998164	1019	8.800000190734863	deforestation	1	0	0	0	0	0	agriculture charcoal	1	1	0	0	0	0	5	trees	1	0	0	0	0	0	less_energy	5	led		yes	TRUE	4	4
public	yes	male	2025	1990	35	urban	dar_es_salaam	ubungo_municipal	completed	masters		masters_year2	salaried							deforestation emissions agriculture solar	1	1	1	1	0	0	agriculture charcoal mining	1	1	0	0	1	0	5	none	0	0	0	0	1	0	renewable	5	led		yes	TRUE	5	4
public	yes	male	2025	1996	29	urban	iringa	iringa_municipal	completed	undergraduate		degree_year1	salaried		-7.750652 35.70112 768.8999633789062 15.008000373840332	-7.750652	35.70112	768.8999633789062	15.008000373840332	solar	0	0	0	1	0	0	settlements	0	0	0	1	0	0	2	none	0	0	0	0	1	0	less_energy	4	led		yes	FALSE	4	5
public	yes	male	2025	1984	41	rural	songwe	mbozi_district	no_formal				farming		-9.115688 32.929614 753.0142605277613 20.399999618530273	-9.115688	32.929614	753.0142605277613	20.399999618530273	deforestation emissions agriculture solar natural	1	1	1	1	1	0	agriculture charcoal firewood	1	1	1	0	0	0	4	trees	1	0	0	0	0	0	renewable	4	incandescent		no	TRUE	4	4
public	yes	male	2025	1988	37	rural	songwe	momba_district	currently_studying	doctorate	phd_year3		salaried							deforestation	1	0	0	0	0	0	charcoal firewood settlements	0	1	1	1	0	0	4	trees	1	0	0	0	0	0	less_energy	4	led		yes	TRUE	4	4
public	yes	male	2025	1989	36	urban	mwanza	ilemela_municipal	completed	masters		masters_year2	farming							deforestation emissions	1	1	0	0	0	0	agriculture charcoal	1	1	0	0	0	0	4	farming_change	0	0	0	1	0	0	less_energy	5	led		yes	TRUE	5	5
public	yes	male	2025	1983	42	rural	dar_es_salaam	dar_es_salaam_city	completed	undergraduate		degree_year3	self_employed							deforestation emissions agriculture	1	1	1	0	0	0	agriculture	1	0	0	0	0	0	5	trees	1	0	0	0	0	0	renewable	1	led		no	FALSE	5	5
public	yes	male	2025	1983	42	urban	dar_es_salaam	dar_es_salaam_city	no_formal				self_employed							deforestation	1	0	0	0	0	0	agriculture	1	0	0	0	0	0	5	trees	1	0	0	0	0	0	renewable	5	led		yes	FALSE	5	5
public	yes	male	2025	1985	40	urban	dar_es_salaam	dar_es_salaam_city	completed	masters		masters_year2	salaried							deforestation	1	0	0	0	0	0	charcoal	0	1	0	0	0	0	5	trees	1	0	0	0	0	0	less_energy	5	led		yes	TRUE	5	5
public	yes	male	2025	1993	32	urban	dar_es_salaam	ubungo_municipal	completed	undergraduate		degree_year4	salaried							deforestation emissions agriculture	1	1	1	0	0	0	charcoal settlements mining	0	1	0	1	1	0	5	trees water	1	0	1	0	0	0	less_energy	2	incandescent		no	TRUE	5	2
public	yes	male	2025	1994	31	urban	dar_es_salaam	ubungo_municipal	completed	undergraduate		degree_year3	salaried		-6.779698 39.217987 156.60000610351562 13.572999954223633	-6.779698	39.217987	156.60000610351562	13.572999954223633	agriculture	0	0	1	0	0	0	settlements	0	0	0	1	0	0	1	farming_change	0	0	0	1	0	0	less_energy	2	led		yes	TRUE	4	5
public	yes	male	2025	2020	5	urban	songwe	mbozi_district	completed	undergraduate		degree_year4	self_employed		-9.110469 32.939375 1587.783203125 26.799999237060547	-9.110469	32.939375	1587.783203125	26.799999237060547	deforestation emissions agriculture	1	1	1	0	0	0	agriculture settlements mining	1	0	0	1	1	0	5	trees water	1	0	1	0	0	0	less_energy	5	led		yes	TRUE	5	5
public	yes	female	2025	1975	50	urban	dar_es_salaam	kinondoni_municipal	completed	masters		masters_year2	salaried		-6.814869 39.279322 -15.5 19.113000869750977	-6.814869	39.279322	-15.5	19.113000869750977	deforestation natural	1	0	0	0	1	0	charcoal	0	1	0	0	0	0	4	crops	0	1	0	0	0	0	less_energy	4	led		yes	TRUE	4	4
public	yes	female	2025	1988	37	urban	dar_es_salaam	kinondoni_municipal	completed	masters		masters_year2	salaried		-15.05889 30.930032 0 0	-15.05889	30.930032	0	0	deforestation emissions	1	1	0	0	0	0	charcoal settlements mining	0	1	0	1	1	0	4	water	0	0	1	0	0	0	dk	4	incandescent		no	TRUE	4	4
public	yes	male	2025	1970	55	rural	songwe	tunduma_town	completed	nta_cert		cert_nta4	salaried							emissions	0	1	0	0	0	0	charcoal	0	1	0	0	0	0	4	trees	1	0	0	0	0	0	less_cost	5	led		no	TRUE	4	5
public	yes	male	2025	1980	45	rural	songwe	momba_district	completed	undergraduate		degree_year3	salaried							deforestation emissions agriculture	1	1	1	0	0	0	agriculture charcoal mining	1	1	0	0	1	0	4	trees	1	0	0	0	0	0	renewable	4	led		yes	dk	4	5
public	yes	male	2025	1989	36	rural	mwanza	mwanza_city	completed	undergraduate		degree_year1	salaried							deforestation	1	0	0	0	0	0	agriculture charcoal firewood	1	1	1	0	0	0	1	trees	1	0	0	0	0	0	less_energy	5	incandescent		no	TRUE	2	3
public	yes	male	2025	1975	50	urban	songwe	mbozi_district	completed	secondary		secondary_form6	salaried							deforestation emissions agriculture solar natural	1	1	1	1	1	0	charcoal	0	1	0	0	0	0	5	trees crops water farming_change	1	1	1	1	0	0	less_cost	4	incandescent		yes	TRUE	5	5
public	yes	male	2025	1992	33	rural	songwe	momba_district	completed	nta_cert		cert_nta6	salaried							deforestation	1	0	0	0	0	0	charcoal	0	1	0	0	0	0	4	trees	1	0	0	0	0	0	less_energy	5	incandescent		no	FALSE	5	3
public	yes	male	2025	1985	40	urban	songwe	mbozi_district	completed	nta_cert		cert_nta5	self_employed							deforestation emissions agriculture	1	1	1	0	0	0	agriculture charcoal mining	1	1	0	0	1	0	5	trees water	1	0	1	0	0	0	less_energy	4	led		yes	TRUE	4	5
public	yes	male	2025	1978	47	urban	dar_es_salaam	ubungo_municipal	completed	masters		masters_year2	salaried							natural	0	0	0	0	1	0	settlements	0	0	0	1	0	0	4	dk	0	0	0	0	0	1	less_energy	4	led		yes	FALSE	4	5
public	yes	male	2025	1984	41	urban	iringa	iringa_municipal	completed	masters		masters_year2	salaried		-7.748765 35.711419 0 68.4000015258789	-7.748765	35.711419	0	68.4000015258789	deforestation emissions agriculture	1	1	1	0	0	0	agriculture charcoal mining	1	1	0	0	1	0	4	none	0	0	0	0	1	0	renewable	4	led		no	TRUE	5	3
public	yes	male	2025	1959	66	urban	mbeya	mbeya_city	completed	undergraduate		degree_year3	salaried							emissions	0	1	0	0	0	0	charcoal	0	1	0	0	0	0	4	trees	1	0	0	0	0	0	less_energy	4	led		yes	TRUE	5	5
public	yes	male	2025	1996	29	urban	mbeya	mbeya_city	currently_studying	undergraduate	degree_year1		salaried							deforestation emissions	1	1	0	0	0	0	agriculture charcoal firewood	1	1	1	0	0	0	4	trees water	1	0	1	0	0	0	less_energy	5	led		yes	TRUE	4	4
public	yes	male	2025	1979	46	urban	dar_es_salaam	dar_es_salaam_city	completed	masters		masters_year1	salaried							deforestation	1	0	0	0	0	0	charcoal	0	1	0	0	0	0	2	none	0	0	0	0	1	0	less_energy	4	led		no	dk	4	3
public	yes	male	2025	1985	40	urban	mbeya	mbeya_city	completed	undergraduate		degree_year4	self_employed		-8.936575 33.506009 1748.699951171875 6.199999809265137	-8.936575	33.506009	1748.699951171875	6.199999809265137	deforestation emissions agriculture	1	1	1	0	0	0	agriculture charcoal firewood	1	1	1	0	0	0	4	none	0	0	0	0	1	0	less_energy	4	led		yes	TRUE	4	4
public	yes	male	2025	1994	31	urban	dodoma	dodoma_city	completed	undergraduate		degree_year3	salaried							deforestation emissions agriculture	1	1	1	0	0	0	agriculture charcoal settlements	1	1	0	1	0	0	4	trees crops	1	1	0	0	0	0	less_energy	4	incandescent		yes	TRUE	4	5
public	yes	male	2025	1992	33	urban	dar_es_salaam	ubungo_municipal	completed	undergraduate		degree_year4	salaried							deforestation emissions agriculture	1	1	1	0	0	0	agriculture charcoal firewood	1	1	1	0	0	0	4	water	0	0	1	0	0	0	less_energy	5	led		yes	TRUE	5	5
public	yes	male	2025	2002	23	urban	mwanza	ilemela_municipal	completed	undergraduate		degree_year3	salaried							deforestation	1	0	0	0	0	0	charcoal	0	1	0	0	0	0	4	water	0	0	1	0	0	0	less_energy	2	led		yes	TRUE	4	4
public	yes	male	2025	1984	41	urban	dar_es_salaam	temeke_municipal	currently_studying	doctorate	phd_year4		salaried							deforestation emissions agriculture	1	1	1	0	0	0	charcoal firewood	0	1	1	0	0	0	4	trees	1	0	0	0	0	0	less_energy	5	led		yes	dk	5	5
public	yes	female	2025	1994	31	urban	songwe	mbozi_district	completed	undergraduate		degree_year2	farming							deforestation emissions	1	1	0	0	0	0	charcoal	0	1	0	0	0	0	4	trees	1	0	0	0	0	0	less_energy	4	incandescent		yes	TRUE	4	2
public	yes	male	2025	1983	42	urban	dar_es_salaam	dar_es_salaam_city	completed	masters		masters_year1	salaried							deforestation emissions	1	1	0	0	0	0	charcoal settlements	0	1	0	1	0	0	5	water	0	0	1	0	0	0	renewable	5	incandescent		no	TRUE	5	4
public	yes	male	2025	2000	25	urban	dar_es_salaam	ubungo_municipal	completed	undergraduate		degree_year1	unemployed							deforestation	1	0	0	0	0	0	charcoal	0	1	0	0	0	0	5	none	0	0	0	0	1	0	less_energy	5	led		yes	FALSE	5	3
public	yes	male	2025	2000	25	urban	dar_es_salaam	ubungo_municipal	completed	nta_cert		cert_nta6	unemployed		-6.811803 39.234065 5.300000190734863 100	-6.811803	39.234065	5.300000190734863	100	deforestation emissions	1	1	0	0	0	0	charcoal firewood settlements	0	1	1	1	0	0	4	water farming_change	0	0	1	1	0	0	less_energy	4	incandescent		yes	TRUE	4	3
public	yes	male	2025	2000	25	urban	dar_es_salaam	temeke_municipal	completed	undergraduate		degree_year4	salaried							deforestation emissions solar	1	1	0	1	0	0	settlements	0	0	0	1	0	0	4	trees water	1	0	1	0	0	0	less_energy	2	incandescent		yes	TRUE	5	5
public	yes	male	2025	2001	24	urban	dar_es_salaam	temeke_municipal	completed	undergraduate		degree_year1	unemployed							deforestation	1	0	0	0	0	0	settlements	0	0	0	1	0	0	5	trees	1	0	0	0	0	0	less_energy	5	led		yes	TRUE	5	5
public	yes	male	2025			rural	njombe	makete_district	completed	undergraduate		degree_year3	self_employed							deforestation emissions agriculture	1	1	1	0	0	0	agriculture charcoal firewood	1	1	1	0	0	0	4	trees crops water farming_change	1	1	1	1	0	0	renewable	4	led		no	FALSE	4	2
public	yes	male	2025	1986	39	urban	dar_es_salaam	kigamboni_municipal	completed	doctorate		phd_year4	salaried							emissions	0	1	0	0	0	0	charcoal firewood settlements	0	1	1	1	0	0	4	trees	1	0	0	0	0	0	less_energy	5	led		yes	TRUE	4	4
public	yes	female	2025	2000	25	urban	morogoro	morogoro_municipal	completed	undergraduate		degree_year4	salaried							deforestation emissions solar	1	1	0	1	0	0	agriculture charcoal mining	1	1	0	0	1	0	4	water	0	0	1	0	0	0	less_energy	4	led		yes	TRUE	4	5
public	yes	male	2025			urban	dar_es_salaam	ubungo_municipal	completed	undergraduate		degree_year3	salaried							deforestation emissions agriculture	1	1	1	0	0	0	agriculture charcoal settlements	1	1	0	1	0	0	5	none	0	0	0	0	1	0	renewable	4	led		yes	TRUE	5	5
public	yes	male	2025			urban	dar_es_salaam	dar_es_salaam_city	currently_studying	undergraduate	degree_year4		student							deforestation emissions	1	1	0	0	0	0	agriculture charcoal firewood	1	1	1	0	0	0	5	none	0	0	0	0	1	0	less_energy	4	led		yes	FALSE	5	5
public	yes	female	2025			urban	dar_es_salaam	kinondoni_municipal	completed	undergraduate		degree_year4	salaried							deforestation emissions agriculture	1	1	1	0	0	0	agriculture charcoal settlements	1	1	0	1	0	0	4	none	0	0	0	0	1	0	less_energy	3	led		dk	FALSE	5	4
public	yes	female	2025			urban	dar_es_salaam	dar_es_salaam_city	currently_studying	masters	masters_year2		other	Mkutubi						emissions	0	1	0	0	0	0	settlements	0	0	0	1	0	0	4	trees	1	0	0	0	0	0	renewable	4	incandescent		yes	dk	4	3
public	yes	male	2025	2000	25	urban	kagera	bukoba_municipal	currently_studying	nta_cert	cert_nta5		student		-8.834477 32.269052 0 108	-8.834477	32.269052	0	108	deforestation	1	0	0	0	0	0	charcoal	0	1	0	0	0	0	4	none	0	0	0	0	1	0	less_energy	4	led		yes	TRUE	4	4
public	yes	male	2025	1977	48	urban	dar_es_salaam	ubungo_municipal	completed	masters		masters_year2	salaried		-6.810238 39.205643 18.600000381469727 60	-6.810238	39.205643	18.600000381469727	60	deforestation emissions agriculture natural	1	1	1	0	1	0	agriculture	1	0	0	0	0	0	5	trees	1	0	0	0	0	0	less_energy	5	led		no	TRUE	5	4
public	yes	female	2025	1998	27	urban	dar_es_salaam	dar_es_salaam_city	currently_studying	masters	masters_year1		self_employed							deforestation emissions	1	1	0	0	0	0	charcoal settlements mining	0	1	0	1	1	0	4	trees	1	0	0	0	0	0	less_energy	4	led		yes	TRUE	4	5
public	yes	male	2025			urban	dar_es_salaam	temeke_municipal	completed	undergraduate		degree_year3	salaried							deforestation emissions agriculture solar	1	1	1	1	0	0	agriculture	1	0	0	0	0	0	5	none	0	0	0	0	1	0	less_energy	5	led		dk	TRUE	5	5
public	yes	male	2025	2000	25	urban	arusha	arusha_city	currently_studying				unemployed							deforestation emissions agriculture	1	1	1	0	0	0	agriculture charcoal settlements	1	1	0	1	0	0	4	trees	1	0	0	0	0	0	less_energy	4	led		yes	TRUE		4
public	yes	male	2025	1985	40	urban	dar_es_salaam	kinondoni_municipal	completed	masters		masters_year2	salaried							deforestation	1	0	0	0	0	0	settlements	0	0	0	1	0	0	4	trees	1	0	0	0	0	0	renewable	5	led		yes	TRUE	5	5
public	yes	male	2025	2006	19	urban	dar_es_salaam	dar_es_salaam_city	currently_studying	nta_cert	cert_nta5		student							emissions	0	1	0	0	0	0	charcoal	0	1	0	0	0	0	4	trees	1	0	0	0	0	0	less_energy	4	led		yes	TRUE	4	3
public	yes	male	2025			urban	dar_es_salaam	ubungo_municipal	currently_studying	nta_cert	cert_nta4		student		-6.792793 39.121464 0 2200	-6.792793	39.121464	0	2200	deforestation	1	0	0	0	0	0	charcoal settlements mining	0	1	0	1	1	0	1	trees farming_change	1	0	0	1	0	0	renewable	5	led		yes	FALSE	5	3
public	yes	male	2025			urban	dar_es_salaam	temeke_municipal	completed	undergraduate		degree_year4	salaried							deforestation emissions agriculture	1	1	1	0	0	0	agriculture charcoal mining	1	1	0	0	1	0	5	none	0	0	0	0	1	0	less_energy	5	led		yes	TRUE	5	4
public	yes	male	2025	1996	29	urban	mwanza	ilemela_municipal	completed	masters		masters_year2	salaried							deforestation emissions	1	1	0	0	0	0	charcoal settlements mining	0	1	0	1	1	0	4	none	0	0	0	0	1	0	less_energy	4	led		yes	FALSE	4	5
public	yes	female	2025	1989	36	urban	dar_es_salaam	dar_es_salaam_city	completed	masters		masters_year1	salaried							deforestation emissions agriculture	1	1	1	0	0	0	agriculture charcoal firewood	1	1	1	0	0	0	5	water	0	0	1	0	0	0	less_energy	5	incandescent		yes	TRUE	5	5
public	yes	female	2025	1970	55	urban	pwani	kibaha_town	completed	doctorate		phd_year3	salaried							deforestation emissions agriculture	1	1	1	0	0	0	agriculture charcoal firewood	1	1	1	0	0	0	5	water	0	0	1	0	0	0	less_energy	3	led		yes	TRUE	5	5
public	yes	female	2025	1984	41	urban	dar_es_salaam	dar_es_salaam_city	completed	masters		masters_year2	salaried							deforestation emissions agriculture solar	1	1	1	1	0	0	agriculture charcoal firewood	1	1	1	0	0	0	4	none	0	0	0	0	1	0	less_energy	4	led		yes	TRUE	4	4
public	yes	male	2025	1979	46	rural	kilimanjaro	rombo_district	completed	doctorate		phd_year4	salaried							deforestation emissions agriculture	1	1	1	0	0	0	agriculture charcoal firewood	1	1	1	0	0	0	1	trees water	1	0	1	0	0	0	renewable	3	led		yes	TRUE	5	3
public	yes	female	2025			rural	songwe	momba_district	currently_studying	nta_cert	cert_nta4		student							deforestation	1	0	0	0	0	0	settlements	0	0	0	1	0	0	4	farming_change	0	0	0	1	0	0	renewable	4	incandescent		yes	TRUE	4	5
public	yes	male	2025			urban	dar_es_salaam	ubungo_municipal	completed	masters		masters_year2	salaried		-6.791993 39.035435 0 0	-6.791993	39.035435	0	0	deforestation emissions	1	1	0	0	0	0	charcoal firewood settlements	0	1	1	1	0	0	4	trees	1	0	0	0	0	0	less_energy	5	led		yes	TRUE	4	3
public	yes	male	2025	1992	33	rural	dar_es_salaam	ubungo_municipal	completed	undergraduate		degree_year4	salaried		-6.804066 39.247347 0 0	-6.804066	39.247347	0	0	deforestation emissions agriculture	1	1	1	0	0	0	agriculture charcoal firewood	1	1	1	0	0	0	4	none	0	0	0	0	1	0	less_energy	5	led		yes	dk	4	3
public	yes	male	2025	2004	21	urban	dar_es_salaam	ubungo_municipal	completed	vocation_cert		vocation_nva2	self_employed		-6.851887 39.206088 -7.100000000000001 7.599999904632568	-6.851887	39.206088	-7.100000000000001	7.599999904632568	deforestation emissions	1	1	0	0	0	0	agriculture charcoal settlements	1	1	0	1	0	0	5	trees	1	0	0	0	0	0	less_energy	4	incandescent		yes	FALSE	4	3
Enumerator	yes	male	2025	2007	18	rural	songwe	momba_district	currently_studying	secondary	secondary_form4		student							deforestation	1	0	0	0	0	0	agriculture	1	0	0	0	0	0	5	trees	1	0	0	0	0	0	less_energy	5	incandescent		no	TRUE	4	2
Enumerator	yes	male	2025	2006	19	rural	songwe	momba_district	currently_studying	secondary	secondary_form4		student							deforestation	1	0	0	0	0	0	charcoal	0	1	0	0	0	0	5	trees	1	0	0	0	0	0	renewable	5	incandescent		no	TRUE	5	2
Enumerator	yes	male	2025	2004	21	rural	songwe	momba_district	currently_studying	secondary	secondary_form4		student							natural	0	0	0	0	1	0	mining	0	0	0	0	1	0	1	trees	1	0	0	0	0	0	renewable	1	led		no	dk	4	2
Enumerator	yes	female	2025	2008	17	rural	songwe	momba_district	currently_studying	secondary	secondary_form4		student							deforestation	1	0	0	0	0	0	mining	0	0	0	0	1	0	4	none	0	0	0	0	1	0	renewable	4	led		no	FALSE	5	4
Enumerator	yes	female	2025	2007	18	rural	songwe	momba_district	currently_studying	secondary	secondary_form4		student							solar	0	0	0	1	0	0	charcoal	0	1	0	0	0	0	4	trees	1	0	0	0	0	0	renewable	4	incandescent		yes	FALSE	4	4
Enumerator	yes	female	2025	2008	17	rural	songwe	momba_district	currently_studying	secondary	secondary_form4		student							natural	0	0	0	0	1	0	mining	0	0	0	0	1	0	4	trees	1	0	0	0	0	0	renewable	4	led		no	TRUE	5	4
Enumerator	yes	male	2025	2007	18	rural	songwe	momba_district	currently_studying	secondary	secondary_form4		student							deforestation	1	0	0	0	0	0	charcoal	0	1	0	0	0	0	4	crops	0	1	0	0	0	0	renewable	2	incandescent		no	FALSE	5	2
Enumerator	yes	male	2025	2008	17	rural	songwe	momba_district	currently_studying	secondary	secondary_form4		student							deforestation	1	0	0	0	0	0	charcoal	0	1	0	0	0	0	4	trees	1	0	0	0	0	0	renewable	2	incandescent		yes	FALSE	4	4
Enumerator	yes	female	2025	2007	18	rural	songwe	momba_district	currently_studying	secondary	secondary_form4		student							natural	0	0	0	0	1	0	charcoal	0	1	0	0	0	0	4	trees	1	0	0	0	0	0	renewable	4	incandescent		yes	TRUE	4	5
Enumerator	yes	male	2025	2006	19	rural	songwe	momba_district	currently_studying	secondary	secondary_form4		student							natural	0	0	0	0	1	0	charcoal	0	1	0	0	0	0	5	trees	1	0	0	0	0	0	less_energy	4	incandescent		yes	TRUE	5	2
Enumerator	yes	male	2025	2005	20	rural	songwe	momba_district	currently_studying	secondary	secondary_form4		student							solar	0	0	0	1	0	0	charcoal	0	1	0	0	0	0	1	trees	1	0	0	0	0	0	renewable	4	incandescent		no	TRUE	4	2
Enumerator	yes	female	2025	2006	19	rural	songwe	momba_district	currently_studying	secondary	secondary_form4		student							emissions	0	1	0	0	0	0	charcoal	0	1	0	0	0	0	3	water	0	0	1	0	0	0	less_energy	5	incandescent		no	TRUE	5	5
Enumerator	yes	male	2025	2006	19	rural	songwe	momba_district	currently_studying	secondary	secondary_form4		student							deforestation	1	0	0	0	0	0	agriculture	1	0	0	0	0	0	1	trees	1	0	0	0	0	0	renewable	4	incandescent		no	FALSE	5	4
Enumerator	yes	female	2025	2007	18	rural	songwe	momba_district	currently_studying	secondary	secondary_form4		student							emissions	0	1	0	0	0	0	charcoal	0	1	0	0	0	0	4	crops	0	1	0	0	0	0	less_energy	4	led		yes	TRUE	4	4
Enumerator	yes	male	2025	2006	19	rural	songwe	momba_district	currently_studying	secondary	secondary_form4		student							emissions	0	1	0	0	0	0	mining	0	0	0	0	1	0	5	farming_change	0	0	0	1	0	0	renewable	4	incandescent		no	TRUE	5	2
Enumerator	yes	male	2025	2005	20	rural	songwe	momba_district	currently_studying	secondary	secondary_form4		student							natural	0	0	0	0	1	0	charcoal	0	1	0	0	0	0	4	water	0	0	1	0	0	0	renewable	4	incandescent		yes	TRUE	4	3
Enumerator	yes	male	2025	2005	20	rural	songwe	momba_district	currently_studying	secondary	secondary_form4		student							deforestation	1	0	0	0	0	0	agriculture	1	0	0	0	0	0	5	trees	1	0	0	0	0	0	renewable	5	incandescent		no	TRUE	5	2
Enumerator	yes	male	2025	2007	18	rural	songwe	momba_district	currently_studying	secondary	secondary_form4		student							natural	0	0	0	0	1	0	charcoal	0	1	0	0	0	0	5	farming_change	0	0	0	1	0	0	renewable	5	led		yes	TRUE	5	2
Enumerator	yes	male	2025	2008	17	rural	songwe	momba_district	currently_studying	secondary	secondary_form4		student							natural	0	0	0	0	1	0	agriculture	1	0	0	0	0	0	4	trees	1	0	0	0	0	0	renewable	5	incandescent		yes	FALSE	5	2
Enumerator	yes	male	2025	2005	20	rural	songwe	momba_district	currently_studying	secondary	secondary_form4		student							agriculture	0	0	1	0	0	0	mining	0	0	0	0	1	0	1	trees	1	0	0	0	0	0	renewable	2	incandescent		yes	FALSE	4	3
Enumerator	yes	female	2025	2008	17	rural	songwe	momba_district	currently_studying	secondary	secondary_form4		student							natural	0	0	0	0	1	0	mining	0	0	0	0	1	0	1	trees	1	0	0	0	0	0	renewable	4	incandescent		yes	TRUE	4	3
Enumerator	yes	male	2025	2008	17	rural	songwe	momba_district	currently_studying	secondary	secondary_form4		student							deforestation	1	0	0	0	0	0	charcoal	0	1	0	0	0	0	1	trees	1	0	0	0	0	0	renewable	2	led		yes	FALSE	4	3
Enumerator	yes	male	2025	2007	18	urban	songwe	momba_district	currently_studying	secondary	secondary_form4		student							natural	0	0	0	0	1	0	charcoal	0	1	0	0	0	0	5	trees	1	0	0	0	0	0	less_energy	5	led		yes	FALSE	5	5
Enumerator	yes	female	2025	2008	17	rural	songwe	momba_district	currently_studying	secondary	secondary_form4		student							deforestation	1	0	0	0	0	0	charcoal	0	1	0	0	0	0	5	trees	1	0	0	0	0	0	renewable	5	led		no	TRUE	1	5
Enumerator	yes	male	2025	2007	18	rural	songwe	momba_district	currently_studying	secondary	secondary_form4		student							natural	0	0	0	0	1	0	settlements	0	0	0	1	0	0	5	trees	1	0	0	0	0	0	less_energy	4	incandescent		no	FALSE	4	5
Enumerator	yes	male	2025	2006	19	rural	songwe	momba_district	currently_studying	secondary	secondary_form4		student							deforestation	1	0	0	0	0	0	agriculture	1	0	0	0	0	0	4	trees	1	0	0	0	0	0	renewable	5	incandescent		no	TRUE	4	4
Enumerator	yes	male	2025	2004	21	rural	songwe	momba_district	currently_studying	secondary	secondary_form4		student							solar	0	0	0	1	0	0	agriculture	1	0	0	0	0	0	1	trees	1	0	0	0	0	0	less_cost	5	incandescent		yes	TRUE	5	2
Enumerator	yes	male	2025	2007	18	rural	songwe	momba_district	currently_studying	secondary	secondary_form4		student							natural	0	0	0	0	1	0	settlements	0	0	0	1	0	0	1	trees	1	0	0	0	0	0	renewable	5	incandescent		yes	TRUE	5	4
Enumerator	yes	male	2025	2007	18	rural	songwe	momba_district	currently_studying	secondary	secondary_form4		student							deforestation	1	0	0	0	0	0	agriculture	1	0	0	0	0	0	4	trees	1	0	0	0	0	0	renewable	5	incandescent		yes	TRUE	5	5
Enumerator	yes	male	2025	2008	17	rural	songwe	momba_district	currently_studying	secondary	secondary_form4		student							deforestation	1	0	0	0	0	0	charcoal	0	1	0	0	0	0	5	trees	1	0	0	0	0	0	less_energy	4	incandescent		yes	TRUE	4	2
Enumerator	yes	female	2025	2006	19	rural	songwe	momba_district	currently_studying	secondary	secondary_form4		student							deforestation emissions	1	1	0	0	0	0	agriculture charcoal	1	1	0	0	0	0	4	trees farming_change	1	0	0	1	0	0	renewable	4	led		yes	FALSE	4	3
Enumerator	yes	female	2025	2008	17	rural	songwe	momba_district	currently_studying	secondary	secondary_form4		student							deforestation solar natural	1	0	0	1	1	0	agriculture charcoal settlements	1	1	0	1	0	0	4	trees crops water	1	1	1	0	0	0	renewable	5	incandescent		yes	TRUE	5	4
Enumerator	yes	male	2025	2006	19	rural	songwe	momba_district	currently_studying	secondary	secondary_form4		unemployed							deforestation emissions agriculture	1	1	1	0	0	0	agriculture charcoal settlements	1	1	0	1	0	0	4	trees	1	0	0	0	0	0	renewable	4	incandescent		no	TRUE
Enumerator	yes	female	2025			rural	songwe	momba_district	currently_studying	secondary	secondary_form4		student							deforestation	1	0	0	0	0	0	agriculture	1	0	0	0	0	0	4	trees	1	0	0	0	0	0	less_energy	4	led		yes	TRUE	4	4
Enumerator	yes	female	2025	2007	18	rural	songwe	momba_district	currently_studying	secondary	secondary_form4		student							deforestation	1	0	0	0	0	0	charcoal mining	0	1	0	0	1	0	4	trees	1	0	0	0	0	0	renewable	4	incandescent		yes	FALSE	4	4
Enumerator	yes	female	2025	2007	18	rural	songwe	momba_district	currently_studying	secondary	secondary_form4									agriculture	0	0	1	0	0	0	charcoal	0	1	0	0	0	0	4	trees	1	0	0	0	0	0		4	incandescent		no	TRUE	4	2
Enumerator	yes	female	2025	2006	19	rural	songwe	momba_district	completed	vocation_cert		vocation_nva2	farming							deforestation	1	0	0	0	0	0	agriculture	1	0	0	0	0	0	1	water	0	0	1	0	0	0	renewable	1	led		yes	FALSE	1	3
Enumerator	yes	female	2025			rural	songwe	momba_district	currently_studying	secondary	secondary_form4									deforestation solar	1	0	0	1	0	0	agriculture charcoal	1	1	0	0	0	0	4	trees	1	0	0	0	0	0	renewable	3	incandescent		no	FALSE	4	5
Enumerator	yes	female	2025	2009	16	rural	songwe	momba_district	currently_studying	secondary	secondary_form4		student							deforestation emissions	1	1	0	0	0	0	agriculture charcoal mining	1	1	0	0	1	0	4	trees	1	0	0	0	0	0	renewable	3	incandescent		yes	FALSE	4	5
Enumerator	yes	female	2025	2009	16	rural	songwe	momba_district	currently_studying	secondary	secondary_form4		student							deforestation agriculture natural	1	0	1	0	1	0	agriculture charcoal mining	1	1	0	0	1	0	5	trees farming_change	1	0	0	1	0	0	renewable	5	candles		yes	TRUE	4	2
Enumerator	yes	female	2025	2009	16	rural	songwe	momba_district	currently_studying	secondary	secondary_form4		student							deforestation emissions agriculture	1	1	1	0	0	0	agriculture charcoal settlements	1	1	0	1	0	0	4	trees farming_change	1	0	0	1	0	0	renewable	5	incandescent		yes	TRUE	4	4
Enumerator	yes	female	2025	2005	20	rural	songwe	momba_district	currently_studying	secondary	secondary_form4		student							natural	0	0	0	0	1	0	agriculture firewood mining	1	0	1	0	1	0	4	trees farming_change	1	0	0	1	0	0	renewable	2	incandescent		yes	FALSE	4	4
Enumerator	yes	female	2025	2007	18	rural	songwe	momba_district	currently_studying	secondary	secondary_form4		student							deforestation	1	0	0	0	0	0	agriculture charcoal firewood	1	1	1	0	0	0	5	trees	1	0	0	0	0	0	renewable	4	incandescent		yes	TRUE	5	4
Enumerator	yes	female	2025	2010	15	rural	songwe	momba_district	currently_studying	secondary	secondary_form4		student							deforestation	1	0	0	0	0	0	settlements	0	0	0	1	0	0	4	none	0	0	0	0	1	0	renewable	4	incandescent		no	TRUE	4	2
Enumerator	yes	female	2025	2006	19	rural	songwe	momba_district	currently_studying	secondary	secondary_form4		student							deforestation emissions	1	1	0	0	0	0	charcoal	0	1	0	0	0	0	5	trees farming_change	1	0	0	1	0	0	renewable	4	incandescent		yes	TRUE	5	1
Enumerator	yes	female	2025	2008	17	rural	songwe	momba_district	currently_studying	secondary	secondary_form4		student							deforestation	1	0	0	0	0	0	agriculture	1	0	0	0	0	0	4	farming_change	0	0	0	1	0	0	renewable	4	incandescent		yes	TRUE	4	4
Enumerator	yes	female	2025	2008	17	rural	songwe	momba_district	currently_studying	secondary	secondary_form4		student							deforestation	1	0	0	0	0	0	agriculture charcoal mining	1	1	0	0	1	0	5	trees	1	0	0	0	0	0	less_energy	4	led		yes	TRUE	5	4
Enumerator	yes	female	2025	2008	17	rural	songwe	momba_district	currently_studying	secondary	secondary_form4		student							deforestation	1	0	0	0	0	0	charcoal settlements	0	1	0	1	0	0	5	trees	1	0	0	0	0	0	renewable	5	other	Solar Paid Lights	no	TRUE	5	4
Enumerator	yes	female	2025	2008	17	rural	songwe	momba_district	currently_studying	secondary	secondary_form4		student							deforestation emissions	1	1	0	0	0	0	agriculture charcoal firewood	1	1	1	0	0	0	5	trees	1	0	0	0	0	0	renewable	5	incandescent		yes	TRUE	5	4
Enumerator	yes	female	2025	2008	17	rural	songwe	momba_district	currently_studying	secondary	secondary_form4		student							deforestation emissions agriculture	1	1	1	0	0	0	agriculture charcoal firewood	1	1	1	0	0	0	4	crops	0	1	0	0	0	0	renewable	4	incandescent		no	TRUE	4	3
Enumerator	yes	female	2025	2008	17	rural	songwe	momba_district	currently_studying	secondary	secondary_form4		student							deforestation emissions natural	1	1	0	0	1	0	agriculture charcoal settlements	1	1	0	1	0	0	5	trees	1	0	0	0	0	0	renewable	4	led		yes	TRUE	4	5
Enumerator	yes	female	2025	2008	17	rural	songwe	momba_district	currently_studying	secondary	secondary_form4		student							deforestation emissions	1	1	0	0	0	0	agriculture charcoal	1	1	0	0	0	0	5	trees	1	0	0	0	0	0	renewable	4	led		yes	TRUE	5	2
Enumerator	yes	female	2025			rural	songwe	momba_district	currently_studying	secondary	secondary_form4		student							deforestation emissions	1	1	0	0	0	0	agriculture firewood	1	0	1	0	0	0	4	trees	1	0	0	0	0	0	less_energy	4	incandescent		no	TRUE	4	5
Enumerator	yes	female	2025			rural	songwe	momba_district	currently_studying	secondary	secondary_form4		student							deforestation emissions	1	1	0	0	0	0	agriculture charcoal settlements	1	1	0	1	0	0	5	trees crops	1	1	0	0	0	0	less_energy	5	led		yes	FALSE	5	5
Enumerator	yes	female	2025	2007	18	urban	songwe	momba_district	currently_studying	secondary	secondary_form4		student							emissions	0	1	0	0	0	0	agriculture	1	0	0	0	0	0	4	trees	1	0	0	0	0	0	renewable	4	incandescent		no	TRUE	4	2
Enumerator	yes	male	2025	2009	16	rural	songwe	momba_district	currently_studying	secondary	secondary_form3		student							deforestation natural	1	0	0	0	1	0	agriculture charcoal firewood	1	1	1	0	0	0	4	trees farming_change	1	0	0	1	0	0	renewable	4	led		no	TRUE	2	2
Enumerator	yes	female	2025	2006	19	rural	songwe	momba_district	currently_studying	secondary	secondary_form3		student							emissions	0	1	0	0	0	0	mining	0	0	0	0	1	0	4	trees	1	0	0	0	0	0	renewable	2	incandescent		yes	FALSE	4	5
Enumerator	yes	female	2025	2008	17	rural	songwe	momba_district	currently_studying	secondary	secondary_form3		student							solar natural	0	0	0	1	1	0	agriculture charcoal settlements	1	1	0	1	0	0	5									2	led		yes	TRUE	4	2
Enumerator	yes	female	2025	2009	16	rural	songwe	momba_district	currently_studying	secondary	secondary_form3		student							deforestation emissions solar	1	1	0	1	0	0	agriculture charcoal firewood	1	1	1	0	0	0	4	trees	1	0	0	0	0	0	renewable	2	led		yes	FALSE	4	5
Enumerator	yes	female	2025	2009	16	rural	songwe	momba_district	currently_studying	secondary	secondary_form3		student							deforestation emissions agriculture	1	1	1	0	0	0	agriculture charcoal firewood	1	1	1	0	0	0	5	trees crops	1	1	0	0	0	0	renewable	5	incandescent		no	TRUE	5	2
Enumerator	yes	female	2025	2008	17	rural	songwe	momba_district	currently_studying	secondary	secondary_form3		student							deforestation emissions	1	1	0	0	0	0	agriculture charcoal firewood	1	1	1	0	0	0	4	trees crops farming_change	1	1	0	1	0	0	renewable	5	incandescent			TRUE	5	4
Enumerator	yes	female	2025	2009	16	rural	songwe	momba_district	currently_studying	secondary	secondary_form3		student							solar	0	0	0	1	0	0	agriculture	1	0	0	0	0	0	4	trees	1	0	0	0	0	0	renewable	4	incandescent		no	TRUE	4	2
Enumerator	yes	female	2025	2006	19	rural	songwe	momba_district	currently_studying	secondary	secondary_form3		student							agriculture	0	0	1	0	0	0	agriculture firewood	1	0	1	0	0	0	5	trees crops water	1	1	1	0	0	0	renewable	5	led		yes	TRUE	5	2
Enumerator	yes	female	2025	2008	17	rural	songwe	momba_district	currently_studying	secondary	secondary_form3		student							deforestation	1	0	0	0	0	0	agriculture	1	0	0	0	0	0	2	trees	1	0	0	0	0	0	renewable	5	led		no	TRUE	5	3
Enumerator	yes	female	2025	2008	17	rural	songwe	momba_district	currently_studying	secondary	secondary_form3		student							deforestation solar natural	1	0	0	1	1	0	agriculture firewood mining	1	0	1	0	1	0	4	trees crops farming_change	1	1	0	1	0	0	less_energy	4	kerosene		no	TRUE	4	5
Enumerator	yes	female	2025	2009	16	rural	songwe	momba_district	currently_studying	secondary	secondary_form3		student							deforestation natural	1	0	0	0	1	0	agriculture charcoal settlements	1	1	0	1	0	0	4	trees farming_change	1	0	0	1	0	0	less_energy	4	incandescent		no	TRUE	4	3
Enumerator	yes	female	2025	2009	16	rural	songwe	momba_district	currently_studying	secondary	secondary_form3		student							deforestation emissions solar	1	1	0	1	0	0	agriculture charcoal firewood	1	1	1	0	0	0	1	trees farming_change	1	0	0	1	0	0	renewable	5	kerosene		yes	TRUE	4	5
Enumerator	yes	female	2025	2009	16	rural	songwe	momba_district	currently_studying	secondary	secondary_form3		student							solar	0	0	0	1	0	0	agriculture settlements	1	0	0	1	0	0	2	trees crops	1	1	0	0	0	0	less_energy	4	incandescent		no	FALSE	2	2
Enumerator	yes	male	2025	2008	17	rural	songwe	momba_district	currently_studying	secondary	secondary_form3		student							deforestation emissions agriculture solar	1	1	1	1	0	0	agriculture charcoal firewood	1	1	1	0	0	0	4	trees	1	0	0	0	0	0	less_energy	1	candles		no	TRUE	1	5
Enumerator	yes	male	2025	2004	21	rural	songwe	momba_district	currently_studying	secondary	secondary_form3		student							deforestation	1	0	0	0	0	0								5	trees	1	0	0	0	0	0		4	led		no	FALSE	5	3
Enumerator	yes	male	2025	2006	19	rural	songwe	momba_district	currently_studying	secondary	secondary_form3		student							deforestation	1	0	0	0	0	0	settlements	0	0	0	1	0	0	4	trees crops	1	1	0	0	0	0	renewable	4	candles		no	TRUE	4	2
Enumerator	yes	male	2025	2007	18	rural	songwe	momba_district	currently_studying	secondary	secondary_form3		student							agriculture	0	0	1	0	0	0	charcoal	0	1	0	0	0	0	4	trees farming_change	1	0	0	1	0	0	renewable	4	led		yes	TRUE	4	2
Enumerator	yes	male	2025	2009	16	rural	songwe	momba_district	currently_studying	secondary	secondary_form3		student							deforestation	1	0	0	0	0	0	charcoal	0	1	0	0	0	0	2	trees water farming_change	1	0	1	1	0	0	less_energy	4	led		no	TRUE	4	4
Enumerator	yes	male	2025	2008	17	rural	songwe	momba_district	currently_studying	secondary	secondary_form3		student							deforestation	1	0	0	0	0	0	agriculture charcoal	1	1	0	0	0	0	4	trees farming_change	1	0	0	1	0	0	renewable	4	led		yes	TRUE	4	2
Enumerator	yes	male	2025	2009	16	rural	songwe	momba_district	currently_studying	secondary	secondary_form3		student							deforestation	1	0	0	0	0	0	firewood	0	0	1	0	0	0	4	trees	1	0	0	0	0	0	renewable	4	incandescent		yes	TRUE	4	5
Enumerator	yes	male	2025	2008	17	rural	songwe	momba_district	currently_studying	secondary	secondary_form3		student							deforestation emissions agriculture	1	1	1	0	0	0	agriculture charcoal firewood	1	1	1	0	0	0	5	trees crops	1	1	0	0	0	0	less_cost	5	led		no	TRUE	5	4
Enumerator	yes	female	2025	2008	17	rural	songwe	momba_district	currently_studying	secondary	secondary_form3		student							agriculture	0	0	1	0	0	0	settlements	0	0	0	1	0	0	5	trees	1	0	0	0	0	0	renewable	4	led		no	TRUE	4	2
Enumerator	yes	female	2025	2009	16	rural	songwe	momba_district	currently_studying	secondary	secondary_form3		student							deforestation emissions	1	1	0	0	0	0	agriculture charcoal firewood	1	1	1	0	0	0	4	trees farming_change	1	0	0	1	0	0	renewable	4	incandescent		yes	TRUE	5	1
Enumerator	yes	male	2025	2009	16	rural	songwe	momba_district	currently_studying	secondary	secondary_form3		student							deforestation emissions agriculture solar natural	1	1	1	1	1	0	agriculture charcoal settlements	1	1	0	1	0	0	4	trees water farming_change	1	0	1	1	0	0	less_energy	4	led		yes	TRUE	4	3
Enumerator	yes	female	2025	2009	16	rural	songwe	momba_district	currently_studying	secondary	secondary_form3		student							deforestation emissions	1	1	0	0	0	0	settlements	0	0	0	1	0	0	5	trees farming_change	1	0	0	1	0	0	less_energy	4	incandescent		yes	FALSE	4	1
Enumerator	yes	male	2025	2007	18	rural	songwe	momba_district	currently_studying	secondary	secondary_form3		student							deforestation	1	0	0	0	0	0	charcoal	0	1	0	0	0	0	4	trees water farming_change	1	0	1	1	0	0	less_energy	4	led		no	TRUE	4	4
Enumerator	yes	male	2025	2007	18	rural	songwe	momba_district	currently_studying	secondary	secondary_form3		student							deforestation emissions agriculture solar natural	1	1	1	1	1	0	agriculture charcoal firewood	1	1	1	0	0	0	1	trees	1	0	0	0	0	0	less_energy	1	kerosene		yes	TRUE	4	4
Enumerator	yes	female	2025	2008	17	rural	songwe	momba_district	currently_studying	secondary	secondary_form3		student							deforestation	1	0	0	0	0	0	mining	0	0	0	0	1	0	2	farming_change	0	0	0	1	0	0	renewable	2	incandescent		no	TRUE	2	4
Enumerator	yes	female	2025	2009	16	rural	songwe	momba_district	currently_studying	secondary	secondary_form3		student							deforestation	1	0	0	0	0	0	agriculture charcoal firewood	1	1	1	0	0	0	2	trees crops water farming_change	1	1	1	1	0	0	renewable	2	incandescent		no	TRUE	2	4
Enumerator	yes	female	2025	2009	16	rural	songwe	momba_district	currently_studying	secondary	secondary_form3		student							deforestation emissions	1	1	0	0	0	0	agriculture	1	0	0	0	0	0	2	trees crops water farming_change	1	1	1	1	0	0	renewable	2	incandescent		no	FALSE	2	4
Enumerator	yes	male	2025	2008	17	rural	songwe	momba_district	currently_studying	secondary	secondary_form3		student							deforestation solar	1	0	0	1	0	0	agriculture charcoal settlements	1	1	0	1	0	0	1	trees farming_change	1	0	0	1	0	0	renewable	5	led		yes	TRUE	4	4
Enumerator	yes	female	2025	2008	17	rural	songwe	momba_district	currently_studying	secondary	secondary_form3		student							deforestation emissions agriculture solar natural	1	1	1	1	1	0	mining	0	0	0	0	1	0	5	trees crops water farming_change	1	1	1	1	0	0	renewable	5	led		no	FALSE		2
Enumerator	yes	male	2025	2008	17	rural	songwe	momba_district	currently_studying	secondary	secondary_form3		student							deforestation emissions agriculture solar natural	1	1	1	1	1	0	agriculture charcoal firewood	1	1	1	0	0	0	5	trees crops water farming_change	1	1	1	1	0	0	renewable	5	led		no	TRUE	4	5
Enumerator	yes	male	2025	2006	19	rural	songwe	momba_district	currently_studying	secondary	secondary_form3		student							deforestation natural	1	0	0	0	1	0	agriculture charcoal	1	1	0	0	0	0	5	trees farming_change	1	0	0	1	0	0	renewable	5	incandescent		no	TRUE	5	2
Enumerator	yes	female	2025	2008	17	rural	songwe	momba_district	currently_studying	secondary	secondary_form3		student							deforestation	1	0	0	0	0	0	charcoal	0	1	0	0	0	0	5	trees crops	1	1	0	0	0	0	renewable	4	incandescent		no	TRUE	5	5
Enumerator	yes	female	2025	2008	17	rural	songwe	momba_district	currently_studying	secondary	secondary_form3		student							agriculture	0	0	1	0	0	0	mining	0	0	0	0	1	0	2	trees crops water	1	1	1	0	0	0	renewable	5	incandescent		no	TRUE	5	5
Enumerator	yes	female	2025	2010	15	rural	songwe	momba_district	currently_studying	secondary	secondary_form3		student							deforestation emissions solar	1	1	0	1	0	0	agriculture charcoal firewood	1	1	1	0	0	0	1	trees	1	0	0	0	0	0	renewable	4	led		yes	TRUE	4	2
Enumerator	yes	female	2025	2009	16	rural	songwe	momba_district	currently_studying	secondary	secondary_form3		student							deforestation emissions solar	1	1	0	1	0	0	agriculture firewood	1	0	1	0	0	0	1	trees farming_change	1	0	0	1	0	0	renewable	5	led		yes	TRUE		4
Enumerator	yes	male	2025	2006	19	rural	songwe	momba_district	currently_studying	secondary	secondary_form3		student							deforestation	1	0	0	0	0	0	agriculture charcoal settlements	1	1	0	1	0	0	5	trees crops farming_change	1	1	0	1	0	0	renewable	4	incandescent		yes	TRUE	4	3
Enumerator	yes	female	2025	2008	17	rural	songwe	momba_district	currently_studying	secondary	secondary_form3		student							deforestation	1	0	0	0	0	0	agriculture charcoal settlements	1	1	0	1	0	0	5	trees crops farming_change	1	1	0	1	0	0	renewable	4	incandescent		yes	TRUE	4	2
Enumerator	yes	male	2025	2009	16	rural	songwe	momba_district	currently_studying	secondary	secondary_form3		student							deforestation emissions agriculture natural	1	1	1	0	1	0	agriculture charcoal firewood	1	1	1	0	0	0	4	trees	1	0	0	0	0	0	renewable	4	led		no	dk	4	2
Enumerator	yes	male	2025	2009	16	rural	songwe	momba_district	currently_studying	secondary	secondary_form3		student							deforestation agriculture	1	0	1	0	0	0	agriculture charcoal firewood	1	1	1	0	0	0	4	trees	1	0	0	0	0	0	renewable	4	led		no	FALSE	4	2
Enumerator	yes	male	2025	2007	18	rural	songwe	momba_district	currently_studying	secondary	secondary_form3		student							deforestation emissions agriculture	1	1	1	0	0	0	agriculture charcoal	1	1	0	0	0	0	4	trees crops	1	1	0	0	0	0	renewable	4	incandescent		no	TRUE	4	3
Enumerator	yes	male	2025	2007	18	rural	songwe	momba_district	currently_studying	secondary	secondary_form3		student							deforestation emissions agriculture	1	1	1	0	0	0	agriculture charcoal firewood	1	1	1	0	0	0	2	trees	1	0	0	0	0	0	renewable	4	led		yes	TRUE	4	3
Enumerator	yes	female	2025	2008	17	rural	songwe	momba_district	currently_studying	secondary	secondary_form3		student							agriculture solar	0	0	1	1	0	0	agriculture charcoal firewood	1	1	1	0	0	0	3	trees farming_change	1	0	0	1	0	0	renewable	4	candles		yes	TRUE	4	4
Enumerator	yes	female	2025	2008	17	rural	songwe	momba_district	currently_studying	secondary	secondary_form3		student							deforestation solar	1	0	0	1	0	0	agriculture settlements mining	1	0	0	1	1	0	3	trees water	1	0	1	0	0	0	dk	4	candles		yes	TRUE	4	4
Enumerator	yes	female	2025	2007	18	rural	songwe	momba_district	currently_studying	secondary	secondary_form3		student							solar	0	0	0	1	0	0	settlements	0	0	0	1	0	0	5	trees	1	0	0	0	0	0	renewable	5	candles		no	FALSE	5	2
Enumerator	yes	male	2025	2006	19	rural	songwe	momba_district	currently_studying	secondary	secondary_form3		student							deforestation solar	1	0	0	1	0	0	agriculture	1	0	0	0	0	0	1	trees farming_change	1	0	0	1	0	0	renewable	5	led		no	TRUE	5	2
Enumerator	yes	female	2025	2010	15	rural	songwe	momba_district	currently_studying	secondary	secondary_form3		student							deforestation agriculture	1	0	1	0	0	0	charcoal mining	0	1	0	0	1	0	3	trees crops	1	1	0	0	0	0	less_cost	5	led		yes	TRUE	4	5
Enumerator	yes	female	2025	2008	17	rural	songwe	momba_district	currently_studying	secondary	secondary_form3		student							solar	0	0	0	1	0	0	agriculture charcoal firewood	1	1	1	0	0	0	1	trees crops water farming_change	1	1	1	1	0	0	renewable	5	incandescent		yes	TRUE	4	2
Enumerator	yes	female	2025	2010	15	rural	songwe	momba_district	currently_studying	secondary	secondary_form3		student							natural	0	0	0	0	1	0	charcoal firewood	0	1	1	0	0	0	4	trees	1	0	0	0	0	0	renewable	5	led		yes	TRUE	5	2
Enumerator	yes	male	2025	2006	19	rural	songwe	momba_district	currently_studying	secondary	secondary_form3		student							deforestation	1	0	0	0	0	0	charcoal settlements	0	1	0	1	0	0	2	trees	1	0	0	0	0	0	less_cost	2	led		no	TRUE	2	2
Enumerator	yes	male	2025	2007	18	rural	songwe	momba_district	currently_studying	secondary	secondary_form3		student							deforestation emissions agriculture	1	1	1	0	0	0	agriculture charcoal settlements	1	1	0	1	0	0	1	trees crops farming_change	1	1	0	1	0	0	renewable	5	incandescent		no	FALSE	2	2
Enumerator	yes	male	2025	2006	19	rural	songwe	momba_district	currently_studying	secondary	secondary_form3		student							deforestation	1	0	0	0	0	0	agriculture	1	0	0	0	0	0	2	trees	1	0	0	0	0	0	less_cost	2	incandescent		no	TRUE	2	1
Enumerator	yes	male	2025	1963	62	urban	dar_es_salaam	temeke_municipal	completed	undergraduate		degree_year3	other	Retired Accountant						deforestation emissions agriculture solar natural	1	1	1	1	1	0	agriculture charcoal firewood	1	1	1	0	0	0	5	trees	1	0	0	0	0	0	less_energy	4	led		yes	TRUE	1	3
[truncated: 26 more columns]
